# Supplementary material for: Management of pharmaceutical ICH M7 (Q)SAR predictions – The impact of model updates
Source: Regul Toxicol Pharmacol. Author manuscript; Available in PMC 2020 Dec 14. (PMC7734868; doi:10.1016/j.yrtph.2020.104807)
Supplement: 1 [file NIHMS1643476-supplement-1.txt]

844
3830
12128
13184
15050
16090
16677
17899
20352
20756
22215
26173
32833
38378
41143
44551
49652
50787
59534
59570
61187
66028
66964
68171
69218
70367
70679
73961
74014
75316
75456
79046
83281
83622
85276
86828
92177
92975
98294
99290
102536
103094
109208
113550
118594
118776
118923
119691
120293
123252
134185
134715
135745
140135
141322
142606
150699
152776
152960
153542
159952
164702
169425
170488
173771
176997
185217
186456
186684
187977
191144
194487
198935
203611
213535
220557
221807
223797
224219
224664
226049
229344
235573
238040
243436
246283
247222
250560
256128
264291
265741
266585
284498
286461
294108
304323
306777
307925
308070
314992
321079
350080
436759
444075
446564
446973
457392
459003
480013
517627
520057
520619
521058
521349
522405
526119
527600
527863
529989
531888
551251
554086
558388
568502
581462
583841
591398
601400
606411
608949
611662
619245
632600
639472
717652
731546
782778
801260
821234
826664
886299
910515
1107351
1201366
1268098
1432867
1663877
1908367
2063261
2063352
2064031
2218063
2247222
2250240
2385992
2392234
2399143
2403554
2448019
2481436
2498434
2502433
2508144
2558402
2593031
2607070
2619510
2623657
2672434
2724185
2728704
2734196
2734458
2735751
2736101
2736753
2736986
2737370
2749146
2749538
2756065
2756405
2757543
2758017
2764625
2773555
2774605
2777228
2805220
2836660
2886308
2894841
2953893
2963209
3016194
3023344
3026823
3028211
3032041
3033850
3034366
3038571
3054905
3071034
3071046
3083031
3084015
3228982
3354593
3370855
3412130
3417075
3549003
3623127
3742310
3743989
3834177
3869200
3871691
3977284
3978029
3991179
3996609
4049546
4275913
4292845
4345619
4442366
4607651
4615505
4627409
4674580
4690427
4715170
4742321
4820987
4867737
5037694
5069976
5140627
5147349
5364499
5365683
5370594
5478842
5656755
5709485
5712082
5744437
5791897
6396806
6418698
6463253
6486021
6711085
6736752
6950404
6992524
7010013
7017912
7018814
7038305
7157206
7176304
7251343
7251473
7251540
7269338
7411150
7472511
7513147
7542694
7566331
7566913
7679457
7697610
7772651
7778446
7782562
7799170
7932608
8020596
8109866
8151309
8180467
8227495
8321330
8329128
8434533
8529137
8583242
8690033
8751105
8904238
9045488
9116220
9128733
9208642
9215463
9250057
9265311
9327971
9354615
9434596
9446411
9495103
9630211
9649009
9794031
9828397
9836474
9892170
9911183
9964512
9985120
10018625
10034832
10084995
10099709
10132979
10135384
10163178
10220508
10261425
10262761
10299684
10318237
10335473
10337737
10376505
10430589
10436565
10442531
10450969
10462605
10467470
10486888
10493514
10513791
10525572
10542909
10547121
10563483
10608140
10612601
10616147
10617272
10628272
10634662
10638537
10659104
10659745
10673057
10702889
10737182
10776658
10800118
10859075
10872456
10877749
10910076
10932249
10944803
10945165
10956942
10962709
10986719
10995570
11031133
11050475
11051761
11051955
11052008
11075940
11076156
11076175
11090777
11091112
11095611
11103092
11105328
11115381
11117672
11126923
11137992
11145962
11175057
11175318
11184462
11207945
11210449
11212755
11217795
11250710
11274989
11344028
11360700
11367121
11378921
11387678
11412438
11414995
11423784
11424321
11449870
11455197
11458449
11480505
11501095
11523882
11534254
11557322
11562290
11564307
11565753
11611457
11637730
11644541
11658309
11667340
11670724
11672723
11679966
11696036
11701234
11731717
11736053
11744265
11753426
11792637
11793521
11819337
11830338
11846201
11859980
11930983
12020975
12053841
12143373
12148795
12177578
12256253
12260279
12298082
12352009
12358156
12365949
12381209
12381869
12386208
12399908
12410138
12423194
12430454
12471819
12480961
12486226
12489512
12491174
12502702
12508237
12513123
12545380
12561233
12573476
12575174
12596099
12632774
12642228
12649794
12681741
12708990
12710316
12715733
12809150
12820947
12833809
12854696
12862787
12891682
12912198
12912203
12919123
12951673
12952734
12952740
12967061
13019785
13019815
13023631
13044970
13048754
13067332
13075678
13111012
13131951
13162577
13198342
13210039
13234948
13260299
13265146
13296437
13296841
13347739
13361846
13368381
13368403
13381134
13388828
13411012
13454829
13510695
13530400
13577272
13599892
13604257
13648553
13653881
13663196
13664342
13721250
13728941
13729457
13740250
13759988
13769650
13789820
13866382
13879585
13890491
13924083
13933146
13933149
13933168
13968859
13988232
14002906
14002907
14019424
14122832
14169947
14171122
14174457
14191666
14234090
14256034
14289480
14338621
14345366
14384217
14408028
14411018
14437320
14451958
14478567
14482883
14494872
14580255
14580383
14590302
14598565
14599888
14615078
14618924
14625480
14625486
14625516
14625819
14671680
14671682
14671701
14750499
14770830
14791307
14919809
15037790
15053038
15070883
15092328
15104448
15125566
15128170
15149476
15154633
15162502
15164009
15180232
15180233
15188811
15207559
15234222
15262746
15291781
15307606
15328765
15365972
15383253
15386758
15395264
15411127
15442836
15451715
15456989
15464413
15486316
15499684
15576413
15603840
15635183
15670097
15670622
15671658
15685496
15697941
15702888
15723623
15737644
15740595
15755491
15853366
15871989
15871991
15871994
15896195
15917765
15926106
15932144
15937021
16034912
16082061
16087184
16087214
16087215
16113280
16218666
16218811
16380675
16476187
16493715
16659390
16661829
16711674
16730512
16738764
16739207
16742693
16742696
16778720
16779217
16794095
17028189
17214913
17456282
17497872
17735824
17748017
17763159
17763190
17769733
17803514
17834589
17868757
17887270
17904902
17914246
17915305
17920305
17937738
17961137
18003815
18006969
18110498
18151438
18170573
18175743
18176659
18328647
18356761
18358165
18379017
18409992
18417713
18423993
18424661
18435472
18445428
18446985
18462639
18473742
18473915
18510491
18531473
18540560
18543491
18613865
18620297
18625094
18644867
18658262
18669086
18677612
18683871
18699568
18723834
18740054
18755111
18755359
18765584
18781703
18792877
18920988
18921126
18928645
18938566
18939233
18968465
18973482
18982711
19002560
19010092
19025335
19026474
19033216
19047945
19085446
19369133
19385891
19426610
19434613
19522433
19594163
19626868
19627070
19627080
19688073
19706217
19733512
19753063
19767332
19777583
19782035
19789124
19801333
19818056
19820807
19822690
19830738
19839058
19839235
19847235
19851145
19855916
19861189
19870696
19883401
19883440
19885696
19901509
19915733
19920919
19926825
19927297
19931303
19933504
19937288
19961990
19963997
19964011
19967839
19991597
20039566
20060741
20087066
20092195
20112203
20117452
20120979
20132054
20134395
20139739
20155509
20164284
20164431
20190355
20193300
20206071
20208820
20212474
20221197
20246488
20246562
20253480
20254360
20264681
20270735
20277925
20285642
20296953
20300719
20303258
20306340
20316749
20320760
20332646
20332688
20332847
20337344
20360080
20365731
20379894
20382252
20385574
20386041
20403565
20406482
20433122
20434323
20436209
20448508
20454821
20456760
20474729
20475815
20476706
20482860
20494451
20506360
20506392
20507501
20561706
20564090
20565258
20566733
20574063
20579297
20633702
20634531
20647822
20670476
20671377
20683762
20685235
20719177
20719569
20768284
20769425
20802422
20905950
21020570
21035856
21049503
21124385
21126383
21149845
21150706
21155994
21161174
21163536
21200752
21236858
21245543
21245709
21248839
21252052
21255083
21264001
21279650
21291610
21294271
21297116
21301305
21319714
21321747
21332769
21343489
21362584
21404348
21413046
21418739
21432755
21434358
21452179
21459947
21468609
21471232
21482732
21499776
21508511
21546946
21554390
21556762
21562234
21584981
21588825
21604943
21618022
21644376
21659866
21679660
21689205
21693504
21694584
21733015
21733016
21735901
21737124
21742326
21800405
21806094
21845192
21849424
21851400
21859659
21865271
21883432
21900182
21900263
21915883
21920014
21949285
21958899
21988577
21989477
21989906
21993121
21997363
21998265
22007742
22008537
22017896
22027424
22035057
22044341
22055164
22063849
22079190
22089538
22091257
22142103
22144280
22155671
22222534
22223423
22256186
22259342
22269932
22273406
22279421
22283121
22311614
22316960
22343821
22347070
22411802
22418662
22440931
22450194
22452043
22544447
22571659
22608954
22609743
22616673
22619263
22711974
22722294
22726102
22730101
22731857
22761681
22773809
22797314
22797315
22819031
22851271
22863343
22935915
22946651
22950254
22954023
22973529
22993117
23008478
23019770
23023099
23044470
23053241
23075362
23081213
23087553
23088825
23088856
23089048
23089545
23106197
23113132
23136099
23148569
23153007
23159403
23168673
23170387
23187229
23200758
23206807
23226182
23260893
23261908
23268576
23274456
23291882
23298007
23314567
23331091
23338253
23369455
23383540
23383721
23385219
23390761
23460920
23461000
23469335
23506865
23508635
23519194
23586366
23589081
23615125
23616257
23621138
23623862
23667834
23669117
23683927
24160757
24181864
24183653
24185246
24185259
24185842
24187306
24196718
24201679
24444467
24695756
24696597
24698852
24705212
24706947
24740519
24744061
24751318
24836468
24884435
24901765
24977317
25017921
25021915
25021949
25085678
25146060
25146167
25240632
25269268
25418168
26190285
26192505
26414293
26596633
26618528
26841598
27109432
28300971
28301007
28355885
28401765
28413080
28623773
28623920
28690070
28775637
28786212
28827257
28857882
28857979
28864552
28994945
29010945
29046582
29207289
29230770
29376054
29516616
29546144
29922010
29939947
31047431
31196275
32158473
32741379
33780198
35396650
36688886
36690217
37549497
39349629
39351364
39359282
39372046
39379391
39422775
39438999
39443876
39730115
39848957
40025281
40130816
40429701
40487526
40637900
40729619
40844619
41725332
42070623
42070627
42618263
42626537
42626757
42626797
42913588
42948508
43120784
43129458
43137309
43145280
43145302
43148342
43165215
43174267
43174360
43180178
43202023
43219216
43219852
43263558
43265964
43275108
43302081
43311828
43320061
43321473
43348463
43365613
43365860
43365944
43365958
43366049
43366075
43366105
43366186
43366223
43366360
43368738
43373477
43379878
43437808
43444122
43444400
43447446
43457426
43457462
43457481
43458236
43509924
43510011
43512873
43514636
43539706
43551301
43587898
43597382
43600246
43608469
43610329
43614485
43627963
43627964
43680494
43686745
43686755
43710962
43747214
43799606
43839845
44126964
44144900
44147564
44150304
44221760
44223448
44227199
44310468
44310700
44313996
44366677
44456564
44541543
44597473
44666819
44719732
44784805
44996524
45048034
45088705
45116516
45119136
45254439
45366464
45378401
45788644
45791246
45792505
45806240
45899082
46176481
46211312
46221811
46237759
46238564
46391539
46551057
46736816
46738762
46738788
46743106
46780733
46781420
46783954
46845045
47002369
47003377
47095654
47300026
47339028
49460968
49725150
49745044
49800443
49853424
49875121
49877485
49951056
49956214
50990677
50998660
51094522
51170565
51171894
51242314
51290589
51340518
51340527
51340579
51381010
51396632
51470201
51673806
51946184
52113963
52145978
52346295
52352067
52446976
52559505
52910465
52997149
53216278
53216362
53216595
53236045
53255706
53270036
53315820
53340246
53400522
53416095
53416755
53435063
53435894
53442660
53487503
53495963
53608140
53628863
53643652
53648002
53673207
53715009
53730909
53761746
53762229
53763262
53785676
53787576
53789325
53803363
53808474
53860994
53864917
53867135
53882152
53882555
53884668
53888633
53892283
53895380
53900248
53905334
53908007
53927973
53933393
53936051
53947228
53960089
53980980
54002027
54004167
54021076
54033629
54041602
54060695
54074399
54084961
54087326
54091357
54132545
54147249
54154597
54194022
54206241
54212728
54218802
54235232
54238441
54257608
54258005
54279642
54288006
54329945
54344296
54345663
54364378
54372521
54413345
54420092
54443013
54450312
54486842
54509367
54525014
54538204
54541639
54546855
54549935
54573572
54593141
54594443
54595160
54775394
54795133
54908985
54912763
54914857
54930306
54961076
54962355
54976765
54982133
55078321
55103411
55134410
55135301
55136243
55156658
55208025
55209148
55225161
55227917
55228338
55236068
55252915
55255975
55260785
55264631
55269523
55280262
55280285
55301257
55301283
55302484
55303552
55303593
55465152
55915259
56153170
56641150
56649333
56658258
56690782
56692403
56763726
56776507
56776698
56777041
56777283
56796343
56845861
56846000
56924000
56972037
56976758
56981209
56993205
57004951
57018717
57036609
57038642
57043554
57072446
57087500
57090920
57098172
57100068
57102445
57115863
57128367
57133807
57135731
57142870
57148401
57155463
57157951
57177696
57185572
57202430
57211619
57217868
57255197
57270441
57280949
57293723
57300352
57307916
57315117
57327968
57349175
57399744
57399978
57423906
57425198
57427106
57427150
57430062
57440650
57444838
57447442
57457937
57465184
57486048
57491540
57504834
57508512
57512569
57514510
57581112
57591607
57593010
57609811
57638568
57655496
57655522
57658914
57695927
57699742
57723013
57724815
57736080
57775654
57781260
57835998
57892389
57892462
57939265
57951771
57958896
57981335
57989006
58008161
58057832
58099974
58202021
58250420
58251510
58264330
58281560
58347507
58354063
58371411
58373135
58375495
58377320
58393018
58500402
58534921
58544233
58623399
58656651
58659385
58682676
58748392
58752105
58754925
58763687
58771853
58781195
58799433
58806099
58827784
58845209
58961301
58964094
58984233
58989945
59013002
59019068
59079837
59080510
59102958
59103021
59127318
59127341
59131351
59152774
59168415
59168807
59169427
59176693
59231931
59255384
59293961
59294727
59295093
59349367
59366255
59374433
59426523
59432722
59501961
59520097
59527303
59547408
59549560
59567918
59573966
59575433
59598027
59600943
59615335
59619902
59620349
59630602
59676691
59711090
59711805
59762632
59769383
59788819
59806252
59807361
59818343
59827223
59842611
59922633
59940950
59958295
59968040
59972638
59990232
60041636
60089050
60107686
60108775
60164965
60205123
60209606
60209935
60272151
60351196
60405433
60413553
60505118
60516266
60596085
60624910
60627105
60635861
60635872
60644413
60665333
60683320
60693301
60730479
60733670
60883858
60890335
60892511
60908412
60934911
61027930
61030730
61031511
61092015
61102694
61103078
61104799
61132930
61146332
61147114
61149580
61150170
61183860
61187309
61189679
61204380
61206119
61242452
61278114
61288358
61288754
61289158
61304677
61309053
61320567
61320771
61321556
61321702
61322769
61323185
61344239
61367256
61416771
61418278
61423533
61427332
61429553
61461165
61475400
61481103
61481272
61485177
61494069
61523219
61533665
61533768
61555012
61561107
61613534
61654991
61663343
61667506
61697163
61733491
61734903
61735341
61748769
61750029
61785924
61785952
61789013
61827252
61827983
61832273
61832645
61833185
61833538
61848267
61878717
61919764
61940937
61951094
61956832
61964464
61967228
62014725
62023046
62024747
62068337
62149134
62217231
62229406
62298697
62349519
62371930
62383295
62385361
62387170
62454041
62481449
62516100
62547059
62581916
62590716
62591502
62619668
62670094
62677755
62680634
62687364
62688618
62699966
62706759
62832366
62871110
62934995
62961130
63020602
63103525
63154609
63166050
63216009
63216305
63363393
63386505
63386759
63389272
63427837
63453021
63453112
63453331
63470860
63471032
63472082
63472934
63515070
63526642
63544242
63557977
63574860
63587714
63617664
63627930
63628100
63629446
63629790
63629973
63630470
63630483
63639658
63663811
63664807
63665222
63666087
63675078
63677652
63686328
63693839
63694549
63701295
63775041
63830213
63841938
63891876
63901923
63937456
63953525
63954903
64001411
64009410
64051614
64051810
64083676
64120408
64189541
64199604
64201638
64202769
64203058
64203843
64204364
64207679
64214982
64229674
64231872
64232987
64298760
64315914
64349393
64501111
64508685
64514227
64514240
64514912
64529694
64530520
64531180
64533864
64567591
64569774
64644130
64772752
65000172
65000243
65000535
65030517
65045732
65065019
65081800
65095732
65155078
65156657
65158413
65161450
65162306
65165952
65176660
65213227
65257765
65301037
65359253
65447866
65458265
65466763
65477032
65527130
65585088
65615633
65653420
65681791
65709709
65909026
65954355
65957818
65964601
66024657
66035826
66043251
66050045
66125174
66277568
66279038
66461872
66518185
66518943
66615346
66633584
66670866
66672070
66689701
66718921
66735408
66804106
66835473
66838360
66850354
66858369
66870596
66874094
66893053
66941239
66941481
66941669
66973763
66973829
67030211
67061233
67079567
67144655
67200324
67224010
67240835
67304178
67318378
67326268
67368855
67404105
67422693
67423608
67446819
67527346
67527906
67551201
67578527
67598792
67618697
67626329
67675156
67699237
67706110
67763490
67772091
67798886
67809943
67814431
67837805
67855362
67862785
67864545
67866419
67915666
67915708
67922746
67922936
67948566
68002012
68027333
68041725
68107782
68122149
68134355
68162633
68175192
68263130
68334998
68441043
68488336
68518061
68559182
68559463
68563873
68612299
68624846
68666851
68785645
68789192
68973903
69129070
69212761
69217058
69233401
69234283
69297251
69297357
69306687
69336979
69340534
69370881
69404996
69415396
69422024
69454024
69482970
69524909
69527896
69567355
69649044
69652131
69652162
69652171
69687254
69706318
69751897
69772436
69774530
69782879
69824022
69842858
69858350
69936537
69958767
69999238
70006093
70009609
70043031
70044214
70055395
70065006
70072887
70073256
70117480
70117585
70129710
70140068
70160672
70162664
70202114
70211509
70246736
70252717
70253873
70256389
70279401
70286448
70296991
70306615
70311497
70338354
70372478
70379887
70432804
70440971
70486112
70496311
70524539
70584138
70588904
70589068
70590872
70691702
70695232
70700659
70790538
70799545
70819110
70826591
70884411
70899126
70952570
71058601
71058607
71073895
71081504
71208225
71320290
71320291
71321844
71327386
71327730
71333988
71335164
71337155
71337234
71337318
71343405
71344110
71345721
71345843
71347005
71350407
71350959
71353626
71353670
71364434
71364626
71372254
71373748
71382141
71391594
71392513
71396522
71398697
71402364
71404253
71406536
71412755
71417357
71420173
71424477
71427985
71428412
71433094
71446919
71509854
71510012
71628492
71629869
71666033
71722907
71757382
71969327
72132671
72183383
72183413
72208525
72213107
72221168
72229455
72533590
72725793
72789530
73158923
73176536
73687770
73818712
73893083
73917668
73963419
74223951
75418168
75458370
75486798
75531147
75951208
76332788
76395937
76874391
76937915
76941681
76960301
76965357
76966931
76968088
76971574
77060774
77519902
77896164
78061359
78065302
78225175
78908057
78911333
78964214
78979006
78997947
78998143
79007088
79017337
79019669
79020838
79026177
79080720
79155320
79224391
79298778
79327194
79348645
79447231
79447649
79450873
79458524
79468112
79468368
79476113
79538236
79547900
79547901
79548248
79575390
79583017
79631384
79674824
79678375
79685528
79688180
79741439
79840827
79841933
80090019
80098763
80100576
80104557
80104732
80104870
80314711
80319757
80319852
80350011
80350016
80350181
80390759
80438008
80472454
80487045
80492910
80498377
80581493
80593234
80653006
80696103
80743226
80862838
81071983
81090563
81093270
81106859
81175622
81175742
81176991
81466892
81526639
81550472
81655235
81678173
81678306
81678813
81714571
81741432
81757320
81872381
81999710
82007998
82008583
82008669
82036928
82036949
82051771
82076236
82083583
82097176
82097295
82147356
82147710
82152531
82158465
82161438
82161448
82176976
82228895
82263292
82297937
82350683
82365122
82494319
82534161
82643602
82664625
82779704
82786562
82787376
82899166
82908923
82935795
82946145
82973350
82990793
83083365
83106367
83140333
83140499
83140994
83158630
83161519
83262029
83323555
83329697
83346452
83392020
83396372
83440921
83459508
83535834
83707583
83724735
83745460
83760698
83794473
83846126
83863951
83905202
83932932
83933003
84078893
84104269
84105197
84268814
84314398
84413539
84479980
84650530
84654420
84669379
84675375
84686144
84728289
84749718
84819363
84820696
85101760
85469263
85525193
85535374
85542565
85702305
85751863
85761447
85763715
85769373
85777041
85812875
85835903
85853564
85904022
85949250
85975853
85990366
86020172
86125023
86132048
86181869
86289948
86335141
86346290
86566885
86584436
86604324
86633784
86647760
86650908
86654049
86700661
86705294
86725289
86735951
86740036
86742897
86750025
86972623
87085006
87089604
87092675
87092918
87115963
87116174
87116516
87130414
87144213
87161163
87162513
87169524
87186717
87194451
87200387
87203336
87203750
87204064
87206333
87216136
87224740
87234084
87246550
87249231
87253737
87261485
87263045
87265090
87272720
87279500
87282862
87286057
87313150
87315346
87336406
87354115
87360490
87363610
87386266
87393257
87397380
87431810
87433653
87447813
87455243
87460238
87463757
87472787
87479712
87481262
87481293
87482835
87484760
87488286
87489864
87495507
87508207
87511100
87511862
87513212
87515975
87517073
87520091
87531194
87534228
87539753
87547580
87550818
87553888
87554915
87556339
87557235
87563912
87564481
87591665
87592176
87597405
87631640
87636886
87645295
87663663
87665522
87669139
87678537
87681606
87682519
87683492
87683690
87684032
87684129
87684523
87684645
87684878
87685127
87685138
87686920
87691244
87724276
87733228
87743195
87744226
87746139
87749410
87749455
87750094
87753187
87756694
87764814
87771898
87777304
87777846
87778001
87778039
87778090
87778564
87778744
87786559
87801671
87804232
87833786
87841732
87843437
87857361
87867611
87867800
87877120
87878790
87904772
87914855
87919249
87923875
87924100
87924738
87925725
87949119
87950603
87950807
87963668
87968143
87981069
87984501
87987371
87993154
87996367
88004530
88004756
88012353
88019338
88046765
88051957
88058615
88058633
88058770
88062279
88065115
88093907
88107699
88144615
88147370
88152958
88153917
88158965
88173770
88188049
88191663
88197424
88219608
88245979
88264521
88267572
88288015
88288972
88291435
88292725
88306463
88312307
88322632
88360912
88363127
88375241
88375813
88388509
88395175
88397539
88401145
88411865
88423231
88424806
88432344
88435172
88439305
88464895
88466609
88475890
88493906
88499162
88507278
88508258
88513644
88513652
88516052
88532782
88534515
88554944
88597208
88599417
88602182
88614281
88623697
88663854
88668235
88686201
88691343
88699358
88714098
88720291
88729615
88735183
88738056
88740007
88741139
88744591
88744607
88753935
88756691
88765401
88771652
88776536
88782136
88783247
88800911
88808745
88809146
88816960
88817069
88824654
88835409
88840131
88840939
88856083
88860153
88893623
88908514
88944415
88959404
88959518
88976080
88977368
89007900
89048689
89081947
89110748
89118365
89145699
89189369
89192672
89197050
89210704
89267187
89284238
89287222
89289118
89291132
89296100
89300211
89303596
89316095
89369343
89391286
89422672
89440598
89514660
89568773
89668706
89689543
89695247
89743182
89768037
89804869
89831127
89844565
89846869
89918792
89919080
89956118
89980166
89997658
90010443
90019919
90044575
90065547
90073847
90084122
90125122
90134790
90155179
90173210
90213269
90226484
90230576
90254530
90255111
90285093
90316616
90351536
90351627
90352827
90358113
90423270
90439697
90439856
90534659
90633121
90693936
90707090
90754873
90769492
90777734
90814878
90890938
90892325
90910773
90928654
90955568
90971220
90980985
91046803
91062310
91074462
91098522
91113728
91230451
91245581
91248229
91250924
91260778
91274511
91275108
91279422
91280865
91330591
91330953
91343477
91355920
91378387
91389863
91434052
91457185
91477384
91514346
91537711
91550429
91564910
91567117
91594366
91619764
91622968
91647510
91671394
91703491
91703535
91715844
91735013
91747961
91750318
91755484
91871407
91974089
91978013
91978081
91996574
92002509
92003970
92006134
92009671
92012970
92013738
92015004
92037977
92038753
92153565
92236767
92245402
92272436
92275224
92450052
92481319
92784963
92859490
92950945
93077824
93266269
93312156
93415258
93449119
93478044
93512964
93691643
93697379
93705567
93718760
93986997
93988059
94006032
94401083
94416842
94417671
94417788
94630302
94673150
94830665
94905299
95042089
95565939
95731880
95858497
95970797
96584322
97055206
97170049
97178886
97618796
97988121
98093129
98120583
98342175
98467784
100531360
100532561
100698122
100803293
100965036
101020222
101037871
101060139
101068752
101091613
101113051
101130834
101146253
101162729
101169580
101222205
101224479
101227602
101261681
101266236
101267745
101278153
101278229
101285332
101334145
101353165
101361481
101382468
101393716
101416444
101431393
101434575
101460690
101465553
101491864
101498622
101527145
101527202
101588647
101627412
101643172
101644945
101654231
101664150
101679128
101694009
101714893
101750876
101791024
101811068
101811248
101811613
101811673
101811695
101811751
101811835
101811943
101811997
101812210
101812244
101812282
101812591
101812593
101814445
101814449
101814475
101814521
101814615
101814790
101814836
101814874
101814882
101822777
101822799
101822887
101823067
101823069
101823303
101823525
101859113
101870704
101920819
101939447
101939725
101941764
101973485
101973553
101976107
101976200
101976256
101976329
101976457
101976572
101976634
101976746
101977057
101977101
101977213
101977233
101977248
101978464
101978492
101978567
101978591
101978671
101978680
101978714
101978768
101978832
101978849
101978852
101978886
101978896
101979558
101979580
101979583
101979653
101979695
101979757
101979827
101979840
101979915
101979924
101979932
101982752
101982757
101982769
101982775
101982800
101982866
101982893
101982896
101983042
101983070
101983138
101983172
101983213
101983366
101983410
102013195
102033581
102065102
102090410
102107156
102116890
102119038
102119623
102119624
102120731
102156723
102180942
102195421
102200291
102253711
102254047
102266396
102318366
102336543
102347130
102347627
102372444
102397310
102418137
102423357
102440934
102450605
102458185
102476410
102483453
102663384
102731003
102768624
102877228
102939287
102982846
103037730
103046297
103062218
103145780
103190625
103201234
103402719
103448591
103725362
103770934
103813179
103819705
103845836
103866314
103927002
103927882
103928002
103928016
104001223
104002058
104002169
104023165
104072141
104084310
104101159
104101519
104203587
104203992
104308046
104318229
104425662
104448076
104448161
104551248
104555174
104564109
104623462
104645675
104648199
104650089
104697758
104711442
104744022
104784010
104784072
104784125
104831422
104859322
104861200
104866141
104870673
104871352
104875261
104875479
104875610
104875671
104875674
104876355
104876362
104920017
104930600
105093663
105344550
105413445
105428479
105454041
105505641
105523964
105567635
105571331
105632003
105704646
106129942
106191518
106203294
106203435
106222798
106232213
106392168
106563451
106613993
106618159
106748429
106748561
106801119
106844242
106865405
106866185
106869067
106938719
106954685
106954962
106954985
106955037
106955087
106955135
107010609
107137229
107203607
107225020
107319588
107341567
107372613
107382606
107425350
107448342
107485508
107499205
107584537
107702028
107709512
107746868
107746926
107748255
107751369
107913415
108044671
108048090
108054982
108398345
108399524
108463939
108511941
108511957
108546123
108889505
108894950
108909284
108941675
108945468
108952351
108953032
108953104
108954281
108954951
108955776
108955924
108968794
108969307
108980572
108990484
108996809
109018045
110169436
110173193
110297681
110409308
110409475
110426516
110468864
110540324
110688220
110772969
110773883
110777021
110781150
110781159
110783969
110910702
110926332
111107660
112314820
112465995
112478559
112629932
112644487
112650609
112693063
112704472
112737578
112757042
112998933
112999179
113171038
113175379
113209320
113239766
113375323
113426848
113442643
113442657
113442691
113452663
113458236
113516473
113516526
113577122
113595981
113619311
113762188
113782893
113892490
113897204
113906021
113909190
113926665
113942824
114333665
114340630
114401734
114407041
114462287
114463741
114496675
114524959
114524960
114531029
114548415
114786907
114787974
114804652
114969317
114987776
114995144
115001454
115013349
115160447
115161965
115174356
115180950
115215405
115216364
115262789
115433895
115486740
115524975
115550001
115550983
115555277
115555309
115555324
115559080
115637810
115695472
115734705
115794004
116105093
116110322
116268587
116282148
116283211
116372907
116412787
116463757
116489412
116510488
116548195
116551209
116614816
116820139
116918812
116920900
116965343
116966260
117036561
117043150
117103776
117207254
117216020
117244641
117265349
117436720
117539861
117566517
117596099
117619749
117628049
117633081
117657403
117687845
117736314
117752016
117772231
117781928
117830552
117830572
117878709
117884867
117995443
118052322
118098304
118116871
118143316
118145911
118209065
118223371
118275897
118276479
118331987
118336185
118359696
118470617
118525443
118528027
118576476
118576528
118603422
118619514
118636637
118645445
118700673
118879219
118919447
118929193
118936218
118988555
118989168
118999265
119007792
119025854
119103655
119180697
119180866
119263317
119906904
119909796
119910476
119916133
119960510
120090235
120308334
120320918
120329494
120355318
120616512
120707662
120906688
121006707
121009570
121205617
121208211
121217333
121219821
121223980
121224208
121227587
121234856
121235145
121327063
121327212
121329999
121404937
121404966
121404974
121405053
121405067
121405071
121449668
121482457
121489916
121491078
121491987
121550639
121596612
121602048
121604279
121608982
121608983
121847612
122173594
122173598
122173644
122173701
122173710
122177799
122197645
122239908
122437255
122475751
122481567
122481601
122481748
122482066
122546960
122583668
122601267
122644372
122695196
122695304
123103510
123122007
123152372
123153140
123164734
123229537
123261152
123266587
123274683
123275028
123283683
123293398
123373067
123383090
123383494
123401776
123417409
123449834
123473922
123477024
123550234
123562555
123583966
123584623
123603491
123652278
123652833
123689116
123691784
123700154
123898312
123958641
123987306
123997391
124003193
124007628
124081039
124081974
124100479
124114588
124203474
124249701
124330443
124330960
124410846
124489023
124490988
124508024
124524035
124526084
124563224
124581503
124581595
124582670
124635832
124705332
125180504
125395432
125433050
125537606
125565267
126007393
126547472
126618276
126673258
126805650
126843976
126958955
126976529
127028946
127126891
127187396
127262864
127262890
127502108
127845164
128304985
128701436
