# Supplementary material for: Management of pharmaceutical ICH M7 (Q)SAR predictions – The impact of model updates
Source: Regul Toxicol Pharmacol. Author manuscript; Available in PMC 2020 Dec 14. (PMC7734868; doi:10.1016/j.yrtph.2020.104807)
Supplement: 2 [file NIHMS1643476-supplement-2.txt]

PubChem Identifier	PubChem Reference	PubChem Download Date
844	https://pubchem.ncbi.nlm.nih.gov/compound/844#section=2D-Structure	12/04/2018
3830	https://pubchem.ncbi.nlm.nih.gov/compound/3830#section=2D-Structure	12/04/2018
12128	https://pubchem.ncbi.nlm.nih.gov/compound/12128#section=2D-Structure	12/04/2018
13184	https://pubchem.ncbi.nlm.nih.gov/compound/13184#section=2D-Structure	12/04/2018
15050	https://pubchem.ncbi.nlm.nih.gov/compound/15050#section=2D-Structure	12/04/2018
16090	https://pubchem.ncbi.nlm.nih.gov/compound/16090#section=2D-Structure	12/04/2018
16677	https://pubchem.ncbi.nlm.nih.gov/compound/16677#section=2D-Structure	12/04/2018
17899	https://pubchem.ncbi.nlm.nih.gov/compound/17899#section=2D-Structure	12/04/2018
20352	https://pubchem.ncbi.nlm.nih.gov/compound/20352#section=2D-Structure	12/04/2018
20756	https://pubchem.ncbi.nlm.nih.gov/compound/20756#section=2D-Structure	12/04/2018
22215	https://pubchem.ncbi.nlm.nih.gov/compound/22215#section=2D-Structure	12/04/2018
26173	https://pubchem.ncbi.nlm.nih.gov/compound/26173#section=2D-Structure	12/04/2018
32833	https://pubchem.ncbi.nlm.nih.gov/compound/32833#section=2D-Structure	12/04/2018
38378	https://pubchem.ncbi.nlm.nih.gov/compound/38378#section=2D-Structure	12/04/2018
41143	https://pubchem.ncbi.nlm.nih.gov/compound/41143#section=2D-Structure	12/04/2018
44551	https://pubchem.ncbi.nlm.nih.gov/compound/44551#section=2D-Structure	12/04/2018
49652	https://pubchem.ncbi.nlm.nih.gov/compound/49652#section=2D-Structure	12/04/2018
50787	https://pubchem.ncbi.nlm.nih.gov/compound/50787#section=2D-Structure	12/04/2018
59534	https://pubchem.ncbi.nlm.nih.gov/compound/59534#section=2D-Structure	12/04/2018
59570	https://pubchem.ncbi.nlm.nih.gov/compound/59570#section=2D-Structure	12/04/2018
61187	https://pubchem.ncbi.nlm.nih.gov/compound/61187#section=2D-Structure	12/04/2018
66028	https://pubchem.ncbi.nlm.nih.gov/compound/66028#section=2D-Structure	12/04/2018
66964	https://pubchem.ncbi.nlm.nih.gov/compound/66964#section=2D-Structure	12/04/2018
68171	https://pubchem.ncbi.nlm.nih.gov/compound/68171#section=2D-Structure	12/04/2018
69218	https://pubchem.ncbi.nlm.nih.gov/compound/69218#section=2D-Structure	12/04/2018
70367	https://pubchem.ncbi.nlm.nih.gov/compound/70367#section=2D-Structure	12/04/2018
70679	https://pubchem.ncbi.nlm.nih.gov/compound/70679#section=2D-Structure	12/04/2018
73961	https://pubchem.ncbi.nlm.nih.gov/compound/73961#section=2D-Structure	12/04/2018
74014	https://pubchem.ncbi.nlm.nih.gov/compound/74014#section=2D-Structure	12/04/2018
75316	https://pubchem.ncbi.nlm.nih.gov/compound/75316#section=2D-Structure	12/04/2018
75456	https://pubchem.ncbi.nlm.nih.gov/compound/75456#section=2D-Structure	12/04/2018
79046	https://pubchem.ncbi.nlm.nih.gov/compound/79046#section=2D-Structure	12/04/2018
83281	https://pubchem.ncbi.nlm.nih.gov/compound/83281#section=2D-Structure	12/04/2018
83622	https://pubchem.ncbi.nlm.nih.gov/compound/83622#section=2D-Structure	12/04/2018
85276	https://pubchem.ncbi.nlm.nih.gov/compound/85276#section=2D-Structure	12/04/2018
86828	https://pubchem.ncbi.nlm.nih.gov/compound/86828#section=2D-Structure	12/04/2018
92177	https://pubchem.ncbi.nlm.nih.gov/compound/92177#section=2D-Structure	12/04/2018
92975	https://pubchem.ncbi.nlm.nih.gov/compound/92975#section=2D-Structure	12/04/2018
98294	https://pubchem.ncbi.nlm.nih.gov/compound/98294#section=2D-Structure	12/04/2018
99290	https://pubchem.ncbi.nlm.nih.gov/compound/99290#section=2D-Structure	12/04/2018
102536	https://pubchem.ncbi.nlm.nih.gov/compound/102536#section=2D-Structure	12/04/2018
103094	https://pubchem.ncbi.nlm.nih.gov/compound/103094#section=2D-Structure	12/04/2018
109208	https://pubchem.ncbi.nlm.nih.gov/compound/109208#section=2D-Structure	12/04/2018
113550	https://pubchem.ncbi.nlm.nih.gov/compound/113550#section=2D-Structure	12/04/2018
118594	https://pubchem.ncbi.nlm.nih.gov/compound/118594#section=2D-Structure	12/04/2018
118776	https://pubchem.ncbi.nlm.nih.gov/compound/118776#section=2D-Structure	12/04/2018
118923	https://pubchem.ncbi.nlm.nih.gov/compound/118923#section=2D-Structure	12/04/2018
119691	https://pubchem.ncbi.nlm.nih.gov/compound/119691#section=2D-Structure	12/04/2018
120293	https://pubchem.ncbi.nlm.nih.gov/compound/120293#section=2D-Structure	12/04/2018
123252	https://pubchem.ncbi.nlm.nih.gov/compound/123252#section=2D-Structure	12/04/2018
134185	https://pubchem.ncbi.nlm.nih.gov/compound/134185#section=2D-Structure	12/04/2018
134715	https://pubchem.ncbi.nlm.nih.gov/compound/134715#section=2D-Structure	12/04/2018
135745	https://pubchem.ncbi.nlm.nih.gov/compound/135745#section=2D-Structure	12/04/2018
140135	https://pubchem.ncbi.nlm.nih.gov/compound/140135#section=2D-Structure	12/04/2018
141322	https://pubchem.ncbi.nlm.nih.gov/compound/141322#section=2D-Structure	12/04/2018
142606	https://pubchem.ncbi.nlm.nih.gov/compound/142606#section=2D-Structure	12/04/2018
150699	https://pubchem.ncbi.nlm.nih.gov/compound/150699#section=2D-Structure	12/04/2018
152776	https://pubchem.ncbi.nlm.nih.gov/compound/152776#section=2D-Structure	12/04/2018
152960	https://pubchem.ncbi.nlm.nih.gov/compound/152960#section=2D-Structure	12/04/2018
153542	https://pubchem.ncbi.nlm.nih.gov/compound/153542#section=2D-Structure	12/04/2018
159952	https://pubchem.ncbi.nlm.nih.gov/compound/159952#section=2D-Structure	12/04/2018
164702	https://pubchem.ncbi.nlm.nih.gov/compound/164702#section=2D-Structure	12/04/2018
169425	https://pubchem.ncbi.nlm.nih.gov/compound/169425#section=2D-Structure	12/04/2018
170488	https://pubchem.ncbi.nlm.nih.gov/compound/170488#section=2D-Structure	12/04/2018
173771	https://pubchem.ncbi.nlm.nih.gov/compound/173771#section=2D-Structure	12/04/2018
176997	https://pubchem.ncbi.nlm.nih.gov/compound/176997#section=2D-Structure	12/04/2018
185217	https://pubchem.ncbi.nlm.nih.gov/compound/185217#section=2D-Structure	12/04/2018
186456	https://pubchem.ncbi.nlm.nih.gov/compound/186456#section=2D-Structure	12/04/2018
186684	https://pubchem.ncbi.nlm.nih.gov/compound/186684#section=2D-Structure	12/04/2018
187977	https://pubchem.ncbi.nlm.nih.gov/compound/187977#section=2D-Structure	12/04/2018
191144	https://pubchem.ncbi.nlm.nih.gov/compound/191144#section=2D-Structure	12/04/2018
194487	https://pubchem.ncbi.nlm.nih.gov/compound/194487#section=2D-Structure	12/04/2018
198935	https://pubchem.ncbi.nlm.nih.gov/compound/198935#section=2D-Structure	12/04/2018
203611	https://pubchem.ncbi.nlm.nih.gov/compound/203611#section=2D-Structure	12/04/2018
213535	https://pubchem.ncbi.nlm.nih.gov/compound/213535#section=2D-Structure	12/04/2018
220557	https://pubchem.ncbi.nlm.nih.gov/compound/220557#section=2D-Structure	12/04/2018
221807	https://pubchem.ncbi.nlm.nih.gov/compound/221807#section=2D-Structure	12/04/2018
223797	https://pubchem.ncbi.nlm.nih.gov/compound/223797#section=2D-Structure	12/04/2018
224219	https://pubchem.ncbi.nlm.nih.gov/compound/224219#section=2D-Structure	12/04/2018
224664	https://pubchem.ncbi.nlm.nih.gov/compound/224664#section=2D-Structure	12/04/2018
226049	https://pubchem.ncbi.nlm.nih.gov/compound/226049#section=2D-Structure	12/04/2018
229344	https://pubchem.ncbi.nlm.nih.gov/compound/229344#section=2D-Structure	12/04/2018
235573	https://pubchem.ncbi.nlm.nih.gov/compound/235573#section=2D-Structure	12/04/2018
238040	https://pubchem.ncbi.nlm.nih.gov/compound/238040#section=2D-Structure	12/04/2018
243436	https://pubchem.ncbi.nlm.nih.gov/compound/243436#section=2D-Structure	12/04/2018
246283	https://pubchem.ncbi.nlm.nih.gov/compound/246283#section=2D-Structure	12/04/2018
247222	https://pubchem.ncbi.nlm.nih.gov/compound/247222#section=2D-Structure	12/04/2018
250560	https://pubchem.ncbi.nlm.nih.gov/compound/250560#section=2D-Structure	12/04/2018
256128	https://pubchem.ncbi.nlm.nih.gov/compound/256128#section=2D-Structure	12/04/2018
264291	https://pubchem.ncbi.nlm.nih.gov/compound/264291#section=2D-Structure	12/04/2018
265741	https://pubchem.ncbi.nlm.nih.gov/compound/265741#section=2D-Structure	12/04/2018
266585	https://pubchem.ncbi.nlm.nih.gov/compound/266585#section=2D-Structure	12/04/2018
284498	https://pubchem.ncbi.nlm.nih.gov/compound/284498#section=2D-Structure	12/04/2018
286461	https://pubchem.ncbi.nlm.nih.gov/compound/286461#section=2D-Structure	12/04/2018
294108	https://pubchem.ncbi.nlm.nih.gov/compound/294108#section=2D-Structure	12/04/2018
304323	https://pubchem.ncbi.nlm.nih.gov/compound/304323#section=2D-Structure	12/04/2018
306777	https://pubchem.ncbi.nlm.nih.gov/compound/306777#section=2D-Structure	12/04/2018
307925	https://pubchem.ncbi.nlm.nih.gov/compound/307925#section=2D-Structure	12/04/2018
308070	https://pubchem.ncbi.nlm.nih.gov/compound/308070#section=2D-Structure	12/04/2018
314992	https://pubchem.ncbi.nlm.nih.gov/compound/314992#section=2D-Structure	12/04/2018
321079	https://pubchem.ncbi.nlm.nih.gov/compound/321079#section=2D-Structure	12/04/2018
350080	https://pubchem.ncbi.nlm.nih.gov/compound/350080#section=2D-Structure	12/04/2018
436759	https://pubchem.ncbi.nlm.nih.gov/compound/436759#section=2D-Structure	12/04/2018
444075	https://pubchem.ncbi.nlm.nih.gov/compound/444075#section=2D-Structure	12/04/2018
446564	https://pubchem.ncbi.nlm.nih.gov/compound/446564#section=2D-Structure	12/04/2018
446973	https://pubchem.ncbi.nlm.nih.gov/compound/446973#section=2D-Structure	12/04/2018
457392	https://pubchem.ncbi.nlm.nih.gov/compound/457392#section=2D-Structure	12/04/2018
459003	https://pubchem.ncbi.nlm.nih.gov/compound/459003#section=2D-Structure	12/04/2018
480013	https://pubchem.ncbi.nlm.nih.gov/compound/480013#section=2D-Structure	12/04/2018
517627	https://pubchem.ncbi.nlm.nih.gov/compound/517627#section=2D-Structure	12/04/2018
520057	https://pubchem.ncbi.nlm.nih.gov/compound/520057#section=2D-Structure	12/04/2018
520619	https://pubchem.ncbi.nlm.nih.gov/compound/520619#section=2D-Structure	12/04/2018
521058	https://pubchem.ncbi.nlm.nih.gov/compound/521058#section=2D-Structure	12/04/2018
521349	https://pubchem.ncbi.nlm.nih.gov/compound/521349#section=2D-Structure	12/04/2018
522405	https://pubchem.ncbi.nlm.nih.gov/compound/522405#section=2D-Structure	12/04/2018
526119	https://pubchem.ncbi.nlm.nih.gov/compound/526119#section=2D-Structure	12/04/2018
527600	https://pubchem.ncbi.nlm.nih.gov/compound/527600#section=2D-Structure	12/04/2018
527863	https://pubchem.ncbi.nlm.nih.gov/compound/527863#section=2D-Structure	12/04/2018
529989	https://pubchem.ncbi.nlm.nih.gov/compound/529989#section=2D-Structure	12/04/2018
531888	https://pubchem.ncbi.nlm.nih.gov/compound/531888#section=2D-Structure	12/04/2018
551251	https://pubchem.ncbi.nlm.nih.gov/compound/551251#section=2D-Structure	12/04/2018
554086	https://pubchem.ncbi.nlm.nih.gov/compound/554086#section=2D-Structure	12/04/2018
558388	https://pubchem.ncbi.nlm.nih.gov/compound/558388#section=2D-Structure	12/04/2018
568502	https://pubchem.ncbi.nlm.nih.gov/compound/568502#section=2D-Structure	12/04/2018
581462	https://pubchem.ncbi.nlm.nih.gov/compound/581462#section=2D-Structure	12/04/2018
583841	https://pubchem.ncbi.nlm.nih.gov/compound/583841#section=2D-Structure	12/04/2018
591398	https://pubchem.ncbi.nlm.nih.gov/compound/591398#section=2D-Structure	12/04/2018
601400	https://pubchem.ncbi.nlm.nih.gov/compound/601400#section=2D-Structure	12/04/2018
606411	https://pubchem.ncbi.nlm.nih.gov/compound/606411#section=2D-Structure	12/04/2018
608949	https://pubchem.ncbi.nlm.nih.gov/compound/608949#section=2D-Structure	12/04/2018
611662	https://pubchem.ncbi.nlm.nih.gov/compound/611662#section=2D-Structure	12/04/2018
619245	https://pubchem.ncbi.nlm.nih.gov/compound/619245#section=2D-Structure	12/04/2018
632600	https://pubchem.ncbi.nlm.nih.gov/compound/632600#section=2D-Structure	12/04/2018
639472	https://pubchem.ncbi.nlm.nih.gov/compound/639472#section=2D-Structure	12/04/2018
717652	https://pubchem.ncbi.nlm.nih.gov/compound/717652#section=2D-Structure	12/04/2018
731546	https://pubchem.ncbi.nlm.nih.gov/compound/731546#section=2D-Structure	12/04/2018
782778	https://pubchem.ncbi.nlm.nih.gov/compound/782778#section=2D-Structure	12/04/2018
801260	https://pubchem.ncbi.nlm.nih.gov/compound/801260#section=2D-Structure	12/04/2018
821234	https://pubchem.ncbi.nlm.nih.gov/compound/821234#section=2D-Structure	12/04/2018
826664	https://pubchem.ncbi.nlm.nih.gov/compound/826664#section=2D-Structure	12/04/2018
886299	https://pubchem.ncbi.nlm.nih.gov/compound/886299#section=2D-Structure	12/04/2018
910515	https://pubchem.ncbi.nlm.nih.gov/compound/910515#section=2D-Structure	12/04/2018
1107351	https://pubchem.ncbi.nlm.nih.gov/compound/1107351#section=2D-Structure	12/04/2018
1201366	https://pubchem.ncbi.nlm.nih.gov/compound/1201366#section=2D-Structure	12/04/2018
1268098	https://pubchem.ncbi.nlm.nih.gov/compound/1268098#section=2D-Structure	12/04/2018
1432867	https://pubchem.ncbi.nlm.nih.gov/compound/1432867#section=2D-Structure	12/04/2018
1663877	https://pubchem.ncbi.nlm.nih.gov/compound/1663877#section=2D-Structure	12/04/2018
1908367	https://pubchem.ncbi.nlm.nih.gov/compound/1908367#section=2D-Structure	12/04/2018
2063261	https://pubchem.ncbi.nlm.nih.gov/compound/2063261#section=2D-Structure	12/04/2018
2063352	https://pubchem.ncbi.nlm.nih.gov/compound/2063352#section=2D-Structure	12/04/2018
2064031	https://pubchem.ncbi.nlm.nih.gov/compound/2064031#section=2D-Structure	12/04/2018
2218063	https://pubchem.ncbi.nlm.nih.gov/compound/2218063#section=2D-Structure	12/04/2018
2247222	https://pubchem.ncbi.nlm.nih.gov/compound/2247222#section=2D-Structure	12/04/2018
2250240	https://pubchem.ncbi.nlm.nih.gov/compound/2250240#section=2D-Structure	12/04/2018
2385992	https://pubchem.ncbi.nlm.nih.gov/compound/2385992#section=2D-Structure	12/04/2018
2392234	https://pubchem.ncbi.nlm.nih.gov/compound/2392234#section=2D-Structure	12/04/2018
2399143	https://pubchem.ncbi.nlm.nih.gov/compound/2399143#section=2D-Structure	12/04/2018
2403554	https://pubchem.ncbi.nlm.nih.gov/compound/2403554#section=2D-Structure	12/04/2018
2448019	https://pubchem.ncbi.nlm.nih.gov/compound/2448019#section=2D-Structure	12/04/2018
2481436	https://pubchem.ncbi.nlm.nih.gov/compound/2481436#section=2D-Structure	12/04/2018
2498434	https://pubchem.ncbi.nlm.nih.gov/compound/2498434#section=2D-Structure	12/04/2018
2502433	https://pubchem.ncbi.nlm.nih.gov/compound/2502433#section=2D-Structure	12/04/2018
2508144	https://pubchem.ncbi.nlm.nih.gov/compound/2508144#section=2D-Structure	12/04/2018
2558402	https://pubchem.ncbi.nlm.nih.gov/compound/2558402#section=2D-Structure	12/04/2018
2593031	https://pubchem.ncbi.nlm.nih.gov/compound/2593031#section=2D-Structure	12/04/2018
2607070	https://pubchem.ncbi.nlm.nih.gov/compound/2607070#section=2D-Structure	12/04/2018
2619510	https://pubchem.ncbi.nlm.nih.gov/compound/2619510#section=2D-Structure	12/04/2018
2623657	https://pubchem.ncbi.nlm.nih.gov/compound/2623657#section=2D-Structure	12/04/2018
2672434	https://pubchem.ncbi.nlm.nih.gov/compound/2672434#section=2D-Structure	12/04/2018
2724185	https://pubchem.ncbi.nlm.nih.gov/compound/2724185#section=2D-Structure	12/04/2018
2728704	https://pubchem.ncbi.nlm.nih.gov/compound/2728704#section=2D-Structure	12/04/2018
2734196	https://pubchem.ncbi.nlm.nih.gov/compound/2734196#section=2D-Structure	12/04/2018
2734458	https://pubchem.ncbi.nlm.nih.gov/compound/2734458#section=2D-Structure	12/04/2018
2735751	https://pubchem.ncbi.nlm.nih.gov/compound/2735751#section=2D-Structure	12/04/2018
2736101	https://pubchem.ncbi.nlm.nih.gov/compound/2736101#section=2D-Structure	12/04/2018
2736753	https://pubchem.ncbi.nlm.nih.gov/compound/2736753#section=2D-Structure	12/04/2018
2736986	https://pubchem.ncbi.nlm.nih.gov/compound/2736986#section=2D-Structure	12/04/2018
2737370	https://pubchem.ncbi.nlm.nih.gov/compound/2737370#section=2D-Structure	12/04/2018
2749146	https://pubchem.ncbi.nlm.nih.gov/compound/2749146#section=2D-Structure	12/04/2018
2749538	https://pubchem.ncbi.nlm.nih.gov/compound/2749538#section=2D-Structure	12/04/2018
2756065	https://pubchem.ncbi.nlm.nih.gov/compound/2756065#section=2D-Structure	12/04/2018
2756405	https://pubchem.ncbi.nlm.nih.gov/compound/2756405#section=2D-Structure	12/04/2018
2757543	https://pubchem.ncbi.nlm.nih.gov/compound/2757543#section=2D-Structure	12/04/2018
2758017	https://pubchem.ncbi.nlm.nih.gov/compound/2758017#section=2D-Structure	12/04/2018
2764625	https://pubchem.ncbi.nlm.nih.gov/compound/2764625#section=2D-Structure	12/04/2018
2773555	https://pubchem.ncbi.nlm.nih.gov/compound/2773555#section=2D-Structure	12/04/2018
2774605	https://pubchem.ncbi.nlm.nih.gov/compound/2774605#section=2D-Structure	12/04/2018
2777228	https://pubchem.ncbi.nlm.nih.gov/compound/2777228#section=2D-Structure	12/04/2018
2805220	https://pubchem.ncbi.nlm.nih.gov/compound/2805220#section=2D-Structure	12/04/2018
2836660	https://pubchem.ncbi.nlm.nih.gov/compound/2836660#section=2D-Structure	12/04/2018
2886308	https://pubchem.ncbi.nlm.nih.gov/compound/2886308#section=2D-Structure	12/04/2018
2894841	https://pubchem.ncbi.nlm.nih.gov/compound/2894841#section=2D-Structure	12/04/2018
2953893	https://pubchem.ncbi.nlm.nih.gov/compound/2953893#section=2D-Structure	12/04/2018
2963209	https://pubchem.ncbi.nlm.nih.gov/compound/2963209#section=2D-Structure	12/04/2018
3016194	https://pubchem.ncbi.nlm.nih.gov/compound/3016194#section=2D-Structure	12/04/2018
3023344	https://pubchem.ncbi.nlm.nih.gov/compound/3023344#section=2D-Structure	12/04/2018
3026823	https://pubchem.ncbi.nlm.nih.gov/compound/3026823#section=2D-Structure	12/04/2018
3028211	https://pubchem.ncbi.nlm.nih.gov/compound/3028211#section=2D-Structure	12/04/2018
3032041	https://pubchem.ncbi.nlm.nih.gov/compound/3032041#section=2D-Structure	12/04/2018
3033850	https://pubchem.ncbi.nlm.nih.gov/compound/3033850#section=2D-Structure	12/04/2018
3034366	https://pubchem.ncbi.nlm.nih.gov/compound/3034366#section=2D-Structure	12/04/2018
3038571	https://pubchem.ncbi.nlm.nih.gov/compound/3038571#section=2D-Structure	12/04/2018
3054905	https://pubchem.ncbi.nlm.nih.gov/compound/3054905#section=2D-Structure	12/04/2018
3071034	https://pubchem.ncbi.nlm.nih.gov/compound/3071034#section=2D-Structure	12/04/2018
3071046	https://pubchem.ncbi.nlm.nih.gov/compound/3071046#section=2D-Structure	12/04/2018
3083031	https://pubchem.ncbi.nlm.nih.gov/compound/3083031#section=2D-Structure	12/04/2018
3084015	https://pubchem.ncbi.nlm.nih.gov/compound/3084015#section=2D-Structure	12/04/2018
3228982	https://pubchem.ncbi.nlm.nih.gov/compound/3228982#section=2D-Structure	12/04/2018
3354593	https://pubchem.ncbi.nlm.nih.gov/compound/3354593#section=2D-Structure	12/04/2018
3370855	https://pubchem.ncbi.nlm.nih.gov/compound/3370855#section=2D-Structure	12/04/2018
3412130	https://pubchem.ncbi.nlm.nih.gov/compound/3412130#section=2D-Structure	12/04/2018
3417075	https://pubchem.ncbi.nlm.nih.gov/compound/3417075#section=2D-Structure	12/04/2018
3549003	https://pubchem.ncbi.nlm.nih.gov/compound/3549003#section=2D-Structure	12/04/2018
3623127	https://pubchem.ncbi.nlm.nih.gov/compound/3623127#section=2D-Structure	12/04/2018
3742310	https://pubchem.ncbi.nlm.nih.gov/compound/3742310#section=2D-Structure	12/04/2018
3743989	https://pubchem.ncbi.nlm.nih.gov/compound/3743989#section=2D-Structure	12/04/2018
3834177	https://pubchem.ncbi.nlm.nih.gov/compound/3834177#section=2D-Structure	12/04/2018
3869200	https://pubchem.ncbi.nlm.nih.gov/compound/3869200#section=2D-Structure	12/04/2018
3871691	https://pubchem.ncbi.nlm.nih.gov/compound/3871691#section=2D-Structure	12/04/2018
3977284	https://pubchem.ncbi.nlm.nih.gov/compound/3977284#section=2D-Structure	12/04/2018
3978029	https://pubchem.ncbi.nlm.nih.gov/compound/3978029#section=2D-Structure	12/04/2018
3991179	https://pubchem.ncbi.nlm.nih.gov/compound/3991179#section=2D-Structure	12/04/2018
3996609	https://pubchem.ncbi.nlm.nih.gov/compound/3996609#section=2D-Structure	12/04/2018
4049546	https://pubchem.ncbi.nlm.nih.gov/compound/4049546#section=2D-Structure	12/04/2018
4275913	https://pubchem.ncbi.nlm.nih.gov/compound/4275913#section=2D-Structure	12/04/2018
4292845	https://pubchem.ncbi.nlm.nih.gov/compound/4292845#section=2D-Structure	12/04/2018
4345619	https://pubchem.ncbi.nlm.nih.gov/compound/4345619#section=2D-Structure	12/04/2018
4442366	https://pubchem.ncbi.nlm.nih.gov/compound/4442366#section=2D-Structure	12/04/2018
4607651	https://pubchem.ncbi.nlm.nih.gov/compound/4607651#section=2D-Structure	12/04/2018
4615505	https://pubchem.ncbi.nlm.nih.gov/compound/4615505#section=2D-Structure	12/04/2018
4627409	https://pubchem.ncbi.nlm.nih.gov/compound/4627409#section=2D-Structure	12/04/2018
4674580	https://pubchem.ncbi.nlm.nih.gov/compound/4674580#section=2D-Structure	12/04/2018
4690427	https://pubchem.ncbi.nlm.nih.gov/compound/4690427#section=2D-Structure	12/04/2018
4715170	https://pubchem.ncbi.nlm.nih.gov/compound/4715170#section=2D-Structure	12/04/2018
4742321	https://pubchem.ncbi.nlm.nih.gov/compound/4742321#section=2D-Structure	12/04/2018
4820987	https://pubchem.ncbi.nlm.nih.gov/compound/4820987#section=2D-Structure	12/04/2018
4867737	https://pubchem.ncbi.nlm.nih.gov/compound/4867737#section=2D-Structure	12/04/2018
5037694	https://pubchem.ncbi.nlm.nih.gov/compound/5037694#section=2D-Structure	12/04/2018
5069976	https://pubchem.ncbi.nlm.nih.gov/compound/5069976#section=2D-Structure	12/04/2018
5140627	https://pubchem.ncbi.nlm.nih.gov/compound/5140627#section=2D-Structure	12/04/2018
5147349	https://pubchem.ncbi.nlm.nih.gov/compound/5147349#section=2D-Structure	12/04/2018
5364499	https://pubchem.ncbi.nlm.nih.gov/compound/5364499#section=2D-Structure	12/04/2018
5365683	https://pubchem.ncbi.nlm.nih.gov/compound/5365683#section=2D-Structure	12/04/2018
5370594	https://pubchem.ncbi.nlm.nih.gov/compound/5370594#section=2D-Structure	12/04/2018
5478842	https://pubchem.ncbi.nlm.nih.gov/compound/5478842#section=2D-Structure	12/04/2018
5656755	https://pubchem.ncbi.nlm.nih.gov/compound/5656755#section=2D-Structure	12/04/2018
5709485	https://pubchem.ncbi.nlm.nih.gov/compound/5709485#section=2D-Structure	12/04/2018
5712082	https://pubchem.ncbi.nlm.nih.gov/compound/5712082#section=2D-Structure	12/04/2018
5744437	https://pubchem.ncbi.nlm.nih.gov/compound/5744437#section=2D-Structure	12/04/2018
5791897	https://pubchem.ncbi.nlm.nih.gov/compound/5791897#section=2D-Structure	12/04/2018
6396806	https://pubchem.ncbi.nlm.nih.gov/compound/6396806#section=2D-Structure	12/04/2018
6418698	https://pubchem.ncbi.nlm.nih.gov/compound/6418698#section=2D-Structure	12/04/2018
6463253	https://pubchem.ncbi.nlm.nih.gov/compound/6463253#section=2D-Structure	12/04/2018
6486021	https://pubchem.ncbi.nlm.nih.gov/compound/6486021#section=2D-Structure	12/04/2018
6711085	https://pubchem.ncbi.nlm.nih.gov/compound/6711085#section=2D-Structure	12/04/2018
6736752	https://pubchem.ncbi.nlm.nih.gov/compound/6736752#section=2D-Structure	12/04/2018
6950404	https://pubchem.ncbi.nlm.nih.gov/compound/6950404#section=2D-Structure	12/04/2018
6992524	https://pubchem.ncbi.nlm.nih.gov/compound/6992524#section=2D-Structure	12/04/2018
7010013	https://pubchem.ncbi.nlm.nih.gov/compound/7010013#section=2D-Structure	12/04/2018
7017912	https://pubchem.ncbi.nlm.nih.gov/compound/7017912#section=2D-Structure	12/04/2018
7018814	https://pubchem.ncbi.nlm.nih.gov/compound/7018814#section=2D-Structure	12/04/2018
7038305	https://pubchem.ncbi.nlm.nih.gov/compound/7038305#section=2D-Structure	12/04/2018
7157206	https://pubchem.ncbi.nlm.nih.gov/compound/7157206#section=2D-Structure	12/04/2018
7176304	https://pubchem.ncbi.nlm.nih.gov/compound/7176304#section=2D-Structure	12/04/2018
7251343	https://pubchem.ncbi.nlm.nih.gov/compound/7251343#section=2D-Structure	12/04/2018
7251473	https://pubchem.ncbi.nlm.nih.gov/compound/7251473#section=2D-Structure	12/04/2018
7251540	https://pubchem.ncbi.nlm.nih.gov/compound/7251540#section=2D-Structure	12/04/2018
7269338	https://pubchem.ncbi.nlm.nih.gov/compound/7269338#section=2D-Structure	12/04/2018
7411150	https://pubchem.ncbi.nlm.nih.gov/compound/7411150#section=2D-Structure	12/04/2018
7472511	https://pubchem.ncbi.nlm.nih.gov/compound/7472511#section=2D-Structure	12/04/2018
7513147	https://pubchem.ncbi.nlm.nih.gov/compound/7513147#section=2D-Structure	12/04/2018
7542694	https://pubchem.ncbi.nlm.nih.gov/compound/7542694#section=2D-Structure	12/04/2018
7566331	https://pubchem.ncbi.nlm.nih.gov/compound/7566331#section=2D-Structure	12/04/2018
7566913	https://pubchem.ncbi.nlm.nih.gov/compound/7566913#section=2D-Structure	12/04/2018
7679457	https://pubchem.ncbi.nlm.nih.gov/compound/7679457#section=2D-Structure	12/04/2018
7697610	https://pubchem.ncbi.nlm.nih.gov/compound/7697610#section=2D-Structure	12/04/2018
7772651	https://pubchem.ncbi.nlm.nih.gov/compound/7772651#section=2D-Structure	12/04/2018
7778446	https://pubchem.ncbi.nlm.nih.gov/compound/7778446#section=2D-Structure	12/04/2018
7782562	https://pubchem.ncbi.nlm.nih.gov/compound/7782562#section=2D-Structure	12/04/2018
7799170	https://pubchem.ncbi.nlm.nih.gov/compound/7799170#section=2D-Structure	12/04/2018
7932608	https://pubchem.ncbi.nlm.nih.gov/compound/7932608#section=2D-Structure	12/04/2018
8020596	https://pubchem.ncbi.nlm.nih.gov/compound/8020596#section=2D-Structure	12/04/2018
8109866	https://pubchem.ncbi.nlm.nih.gov/compound/8109866#section=2D-Structure	12/04/2018
8151309	https://pubchem.ncbi.nlm.nih.gov/compound/8151309#section=2D-Structure	12/04/2018
8180467	https://pubchem.ncbi.nlm.nih.gov/compound/8180467#section=2D-Structure	12/04/2018
8227495	https://pubchem.ncbi.nlm.nih.gov/compound/8227495#section=2D-Structure	12/04/2018
8321330	https://pubchem.ncbi.nlm.nih.gov/compound/8321330#section=2D-Structure	12/04/2018
8329128	https://pubchem.ncbi.nlm.nih.gov/compound/8329128#section=2D-Structure	12/04/2018
8434533	https://pubchem.ncbi.nlm.nih.gov/compound/8434533#section=2D-Structure	12/04/2018
8529137	https://pubchem.ncbi.nlm.nih.gov/compound/8529137#section=2D-Structure	12/04/2018
8583242	https://pubchem.ncbi.nlm.nih.gov/compound/8583242#section=2D-Structure	12/04/2018
8690033	https://pubchem.ncbi.nlm.nih.gov/compound/8690033#section=2D-Structure	12/04/2018
8751105	https://pubchem.ncbi.nlm.nih.gov/compound/8751105#section=2D-Structure	12/04/2018
8904238	https://pubchem.ncbi.nlm.nih.gov/compound/8904238#section=2D-Structure	12/04/2018
9045488	https://pubchem.ncbi.nlm.nih.gov/compound/9045488#section=2D-Structure	12/04/2018
9116220	https://pubchem.ncbi.nlm.nih.gov/compound/9116220#section=2D-Structure	12/04/2018
9128733	https://pubchem.ncbi.nlm.nih.gov/compound/9128733#section=2D-Structure	12/04/2018
9208642	https://pubchem.ncbi.nlm.nih.gov/compound/9208642#section=2D-Structure	12/04/2018
9215463	https://pubchem.ncbi.nlm.nih.gov/compound/9215463#section=2D-Structure	12/04/2018
9250057	https://pubchem.ncbi.nlm.nih.gov/compound/9250057#section=2D-Structure	12/04/2018
9265311	https://pubchem.ncbi.nlm.nih.gov/compound/9265311#section=2D-Structure	12/04/2018
9327971	https://pubchem.ncbi.nlm.nih.gov/compound/9327971#section=2D-Structure	12/04/2018
9354615	https://pubchem.ncbi.nlm.nih.gov/compound/9354615#section=2D-Structure	12/04/2018
9434596	https://pubchem.ncbi.nlm.nih.gov/compound/9434596#section=2D-Structure	12/04/2018
9446411	https://pubchem.ncbi.nlm.nih.gov/compound/9446411#section=2D-Structure	12/04/2018
9495103	https://pubchem.ncbi.nlm.nih.gov/compound/9495103#section=2D-Structure	12/04/2018
9630211	https://pubchem.ncbi.nlm.nih.gov/compound/9630211#section=2D-Structure	12/04/2018
9649009	https://pubchem.ncbi.nlm.nih.gov/compound/9649009#section=2D-Structure	12/04/2018
9794031	https://pubchem.ncbi.nlm.nih.gov/compound/9794031#section=2D-Structure	12/04/2018
9828397	https://pubchem.ncbi.nlm.nih.gov/compound/9828397#section=2D-Structure	12/04/2018
9836474	https://pubchem.ncbi.nlm.nih.gov/compound/9836474#section=2D-Structure	12/04/2018
9892170	https://pubchem.ncbi.nlm.nih.gov/compound/9892170#section=2D-Structure	12/04/2018
9911183	https://pubchem.ncbi.nlm.nih.gov/compound/9911183#section=2D-Structure	12/04/2018
9964512	https://pubchem.ncbi.nlm.nih.gov/compound/9964512#section=2D-Structure	12/04/2018
9985120	https://pubchem.ncbi.nlm.nih.gov/compound/9985120#section=2D-Structure	12/04/2018
10018625	https://pubchem.ncbi.nlm.nih.gov/compound/10018625#section=2D-Structure	12/04/2018
10034832	https://pubchem.ncbi.nlm.nih.gov/compound/10034832#section=2D-Structure	12/04/2018
10084995	https://pubchem.ncbi.nlm.nih.gov/compound/10084995#section=2D-Structure	12/04/2018
10099709	https://pubchem.ncbi.nlm.nih.gov/compound/10099709#section=2D-Structure	12/04/2018
10132979	https://pubchem.ncbi.nlm.nih.gov/compound/10132979#section=2D-Structure	12/04/2018
10135384	https://pubchem.ncbi.nlm.nih.gov/compound/10135384#section=2D-Structure	12/04/2018
10163178	https://pubchem.ncbi.nlm.nih.gov/compound/10163178#section=2D-Structure	12/04/2018
10220508	https://pubchem.ncbi.nlm.nih.gov/compound/10220508#section=2D-Structure	12/04/2018
10261425	https://pubchem.ncbi.nlm.nih.gov/compound/10261425#section=2D-Structure	12/04/2018
10262761	https://pubchem.ncbi.nlm.nih.gov/compound/10262761#section=2D-Structure	12/04/2018
10299684	https://pubchem.ncbi.nlm.nih.gov/compound/10299684#section=2D-Structure	12/04/2018
10318237	https://pubchem.ncbi.nlm.nih.gov/compound/10318237#section=2D-Structure	12/04/2018
10335473	https://pubchem.ncbi.nlm.nih.gov/compound/10335473#section=2D-Structure	12/04/2018
10337737	https://pubchem.ncbi.nlm.nih.gov/compound/10337737#section=2D-Structure	12/04/2018
10376505	https://pubchem.ncbi.nlm.nih.gov/compound/10376505#section=2D-Structure	12/04/2018
10430589	https://pubchem.ncbi.nlm.nih.gov/compound/10430589#section=2D-Structure	12/04/2018
10436565	https://pubchem.ncbi.nlm.nih.gov/compound/10436565#section=2D-Structure	12/04/2018
10442531	https://pubchem.ncbi.nlm.nih.gov/compound/10442531#section=2D-Structure	12/04/2018
10450969	https://pubchem.ncbi.nlm.nih.gov/compound/10450969#section=2D-Structure	12/04/2018
10462605	https://pubchem.ncbi.nlm.nih.gov/compound/10462605#section=2D-Structure	12/04/2018
10467470	https://pubchem.ncbi.nlm.nih.gov/compound/10467470#section=2D-Structure	12/04/2018
10486888	https://pubchem.ncbi.nlm.nih.gov/compound/10486888#section=2D-Structure	12/04/2018
10493514	https://pubchem.ncbi.nlm.nih.gov/compound/10493514#section=2D-Structure	12/04/2018
10513791	https://pubchem.ncbi.nlm.nih.gov/compound/10513791#section=2D-Structure	12/04/2018
10525572	https://pubchem.ncbi.nlm.nih.gov/compound/10525572#section=2D-Structure	12/04/2018
10542909	https://pubchem.ncbi.nlm.nih.gov/compound/10542909#section=2D-Structure	12/04/2018
10547121	https://pubchem.ncbi.nlm.nih.gov/compound/10547121#section=2D-Structure	12/04/2018
10563483	https://pubchem.ncbi.nlm.nih.gov/compound/10563483#section=2D-Structure	12/04/2018
10608140	https://pubchem.ncbi.nlm.nih.gov/compound/10608140#section=2D-Structure	12/04/2018
10612601	https://pubchem.ncbi.nlm.nih.gov/compound/10612601#section=2D-Structure	12/04/2018
10616147	https://pubchem.ncbi.nlm.nih.gov/compound/10616147#section=2D-Structure	12/04/2018
10617272	https://pubchem.ncbi.nlm.nih.gov/compound/10617272#section=2D-Structure	12/04/2018
10628272	https://pubchem.ncbi.nlm.nih.gov/compound/10628272#section=2D-Structure	12/04/2018
10634662	https://pubchem.ncbi.nlm.nih.gov/compound/10634662#section=2D-Structure	12/04/2018
10638537	https://pubchem.ncbi.nlm.nih.gov/compound/10638537#section=2D-Structure	12/04/2018
10659104	https://pubchem.ncbi.nlm.nih.gov/compound/10659104#section=2D-Structure	12/04/2018
10659745	https://pubchem.ncbi.nlm.nih.gov/compound/10659745#section=2D-Structure	12/04/2018
10673057	https://pubchem.ncbi.nlm.nih.gov/compound/10673057#section=2D-Structure	12/04/2018
10702889	https://pubchem.ncbi.nlm.nih.gov/compound/10702889#section=2D-Structure	12/04/2018
10737182	https://pubchem.ncbi.nlm.nih.gov/compound/10737182#section=2D-Structure	12/04/2018
10776658	https://pubchem.ncbi.nlm.nih.gov/compound/10776658#section=2D-Structure	12/04/2018
10800118	https://pubchem.ncbi.nlm.nih.gov/compound/10800118#section=2D-Structure	12/04/2018
10859075	https://pubchem.ncbi.nlm.nih.gov/compound/10859075#section=2D-Structure	12/04/2018
10872456	https://pubchem.ncbi.nlm.nih.gov/compound/10872456#section=2D-Structure	12/04/2018
10877749	https://pubchem.ncbi.nlm.nih.gov/compound/10877749#section=2D-Structure	12/04/2018
10910076	https://pubchem.ncbi.nlm.nih.gov/compound/10910076#section=2D-Structure	12/04/2018
10932249	https://pubchem.ncbi.nlm.nih.gov/compound/10932249#section=2D-Structure	12/04/2018
10944803	https://pubchem.ncbi.nlm.nih.gov/compound/10944803#section=2D-Structure	12/04/2018
10945165	https://pubchem.ncbi.nlm.nih.gov/compound/10945165#section=2D-Structure	12/04/2018
10956942	https://pubchem.ncbi.nlm.nih.gov/compound/10956942#section=2D-Structure	12/04/2018
10962709	https://pubchem.ncbi.nlm.nih.gov/compound/10962709#section=2D-Structure	12/04/2018
10986719	https://pubchem.ncbi.nlm.nih.gov/compound/10986719#section=2D-Structure	12/04/2018
10995570	https://pubchem.ncbi.nlm.nih.gov/compound/10995570#section=2D-Structure	12/04/2018
11031133	https://pubchem.ncbi.nlm.nih.gov/compound/11031133#section=2D-Structure	12/04/2018
11050475	https://pubchem.ncbi.nlm.nih.gov/compound/11050475#section=2D-Structure	12/04/2018
11051761	https://pubchem.ncbi.nlm.nih.gov/compound/11051761#section=2D-Structure	12/04/2018
11051955	https://pubchem.ncbi.nlm.nih.gov/compound/11051955#section=2D-Structure	12/04/2018
11052008	https://pubchem.ncbi.nlm.nih.gov/compound/11052008#section=2D-Structure	12/04/2018
11075940	https://pubchem.ncbi.nlm.nih.gov/compound/11075940#section=2D-Structure	12/04/2018
11076156	https://pubchem.ncbi.nlm.nih.gov/compound/11076156#section=2D-Structure	12/04/2018
11076175	https://pubchem.ncbi.nlm.nih.gov/compound/11076175#section=2D-Structure	12/04/2018
11090777	https://pubchem.ncbi.nlm.nih.gov/compound/11090777#section=2D-Structure	12/04/2018
11091112	https://pubchem.ncbi.nlm.nih.gov/compound/11091112#section=2D-Structure	12/04/2018
11095611	https://pubchem.ncbi.nlm.nih.gov/compound/11095611#section=2D-Structure	12/04/2018
11103092	https://pubchem.ncbi.nlm.nih.gov/compound/11103092#section=2D-Structure	12/04/2018
11105328	https://pubchem.ncbi.nlm.nih.gov/compound/11105328#section=2D-Structure	12/04/2018
11115381	https://pubchem.ncbi.nlm.nih.gov/compound/11115381#section=2D-Structure	12/04/2018
11117672	https://pubchem.ncbi.nlm.nih.gov/compound/11117672#section=2D-Structure	12/04/2018
11126923	https://pubchem.ncbi.nlm.nih.gov/compound/11126923#section=2D-Structure	12/04/2018
11137992	https://pubchem.ncbi.nlm.nih.gov/compound/11137992#section=2D-Structure	12/04/2018
11145962	https://pubchem.ncbi.nlm.nih.gov/compound/11145962#section=2D-Structure	12/04/2018
11175057	https://pubchem.ncbi.nlm.nih.gov/compound/11175057#section=2D-Structure	12/04/2018
11175318	https://pubchem.ncbi.nlm.nih.gov/compound/11175318#section=2D-Structure	12/04/2018
11184462	https://pubchem.ncbi.nlm.nih.gov/compound/11184462#section=2D-Structure	12/04/2018
11207945	https://pubchem.ncbi.nlm.nih.gov/compound/11207945#section=2D-Structure	12/04/2018
11210449	https://pubchem.ncbi.nlm.nih.gov/compound/11210449#section=2D-Structure	12/04/2018
11212755	https://pubchem.ncbi.nlm.nih.gov/compound/11212755#section=2D-Structure	12/04/2018
11217795	https://pubchem.ncbi.nlm.nih.gov/compound/11217795#section=2D-Structure	12/04/2018
11250710	https://pubchem.ncbi.nlm.nih.gov/compound/11250710#section=2D-Structure	12/04/2018
11274989	https://pubchem.ncbi.nlm.nih.gov/compound/11274989#section=2D-Structure	12/04/2018
11344028	https://pubchem.ncbi.nlm.nih.gov/compound/11344028#section=2D-Structure	12/04/2018
11360700	https://pubchem.ncbi.nlm.nih.gov/compound/11360700#section=2D-Structure	12/04/2018
11367121	https://pubchem.ncbi.nlm.nih.gov/compound/11367121#section=2D-Structure	12/04/2018
11378921	https://pubchem.ncbi.nlm.nih.gov/compound/11378921#section=2D-Structure	12/04/2018
11387678	https://pubchem.ncbi.nlm.nih.gov/compound/11387678#section=2D-Structure	12/04/2018
11412438	https://pubchem.ncbi.nlm.nih.gov/compound/11412438#section=2D-Structure	12/04/2018
11414995	https://pubchem.ncbi.nlm.nih.gov/compound/11414995#section=2D-Structure	12/04/2018
11423784	https://pubchem.ncbi.nlm.nih.gov/compound/11423784#section=2D-Structure	12/04/2018
11424321	https://pubchem.ncbi.nlm.nih.gov/compound/11424321#section=2D-Structure	12/04/2018
11449870	https://pubchem.ncbi.nlm.nih.gov/compound/11449870#section=2D-Structure	12/04/2018
11455197	https://pubchem.ncbi.nlm.nih.gov/compound/11455197#section=2D-Structure	12/04/2018
11458449	https://pubchem.ncbi.nlm.nih.gov/compound/11458449#section=2D-Structure	12/04/2018
11480505	https://pubchem.ncbi.nlm.nih.gov/compound/11480505#section=2D-Structure	12/04/2018
11501095	https://pubchem.ncbi.nlm.nih.gov/compound/11501095#section=2D-Structure	12/04/2018
11523882	https://pubchem.ncbi.nlm.nih.gov/compound/11523882#section=2D-Structure	12/04/2018
11534254	https://pubchem.ncbi.nlm.nih.gov/compound/11534254#section=2D-Structure	12/04/2018
11557322	https://pubchem.ncbi.nlm.nih.gov/compound/11557322#section=2D-Structure	12/04/2018
11562290	https://pubchem.ncbi.nlm.nih.gov/compound/11562290#section=2D-Structure	12/04/2018
11564307	https://pubchem.ncbi.nlm.nih.gov/compound/11564307#section=2D-Structure	12/04/2018
11565753	https://pubchem.ncbi.nlm.nih.gov/compound/11565753#section=2D-Structure	12/04/2018
11611457	https://pubchem.ncbi.nlm.nih.gov/compound/11611457#section=2D-Structure	12/04/2018
11637730	https://pubchem.ncbi.nlm.nih.gov/compound/11637730#section=2D-Structure	12/04/2018
11644541	https://pubchem.ncbi.nlm.nih.gov/compound/11644541#section=2D-Structure	12/04/2018
11658309	https://pubchem.ncbi.nlm.nih.gov/compound/11658309#section=2D-Structure	12/04/2018
11667340	https://pubchem.ncbi.nlm.nih.gov/compound/11667340#section=2D-Structure	12/04/2018
11670724	https://pubchem.ncbi.nlm.nih.gov/compound/11670724#section=2D-Structure	12/04/2018
11672723	https://pubchem.ncbi.nlm.nih.gov/compound/11672723#section=2D-Structure	12/04/2018
11679966	https://pubchem.ncbi.nlm.nih.gov/compound/11679966#section=2D-Structure	12/04/2018
11696036	https://pubchem.ncbi.nlm.nih.gov/compound/11696036#section=2D-Structure	12/04/2018
11701234	https://pubchem.ncbi.nlm.nih.gov/compound/11701234#section=2D-Structure	12/04/2018
11731717	https://pubchem.ncbi.nlm.nih.gov/compound/11731717#section=2D-Structure	12/04/2018
11736053	https://pubchem.ncbi.nlm.nih.gov/compound/11736053#section=2D-Structure	12/04/2018
11744265	https://pubchem.ncbi.nlm.nih.gov/compound/11744265#section=2D-Structure	12/04/2018
11753426	https://pubchem.ncbi.nlm.nih.gov/compound/11753426#section=2D-Structure	12/04/2018
11792637	https://pubchem.ncbi.nlm.nih.gov/compound/11792637#section=2D-Structure	12/04/2018
11793521	https://pubchem.ncbi.nlm.nih.gov/compound/11793521#section=2D-Structure	12/04/2018
11819337	https://pubchem.ncbi.nlm.nih.gov/compound/11819337#section=2D-Structure	12/04/2018
11830338	https://pubchem.ncbi.nlm.nih.gov/compound/11830338#section=2D-Structure	12/04/2018
11846201	https://pubchem.ncbi.nlm.nih.gov/compound/11846201#section=2D-Structure	12/04/2018
11859980	https://pubchem.ncbi.nlm.nih.gov/compound/11859980#section=2D-Structure	12/04/2018
11930983	https://pubchem.ncbi.nlm.nih.gov/compound/11930983#section=2D-Structure	12/04/2018
12020975	https://pubchem.ncbi.nlm.nih.gov/compound/12020975#section=2D-Structure	12/04/2018
12053841	https://pubchem.ncbi.nlm.nih.gov/compound/12053841#section=2D-Structure	12/04/2018
12143373	https://pubchem.ncbi.nlm.nih.gov/compound/12143373#section=2D-Structure	12/04/2018
12148795	https://pubchem.ncbi.nlm.nih.gov/compound/12148795#section=2D-Structure	12/04/2018
12177578	https://pubchem.ncbi.nlm.nih.gov/compound/12177578#section=2D-Structure	12/04/2018
12256253	https://pubchem.ncbi.nlm.nih.gov/compound/12256253#section=2D-Structure	12/04/2018
12260279	https://pubchem.ncbi.nlm.nih.gov/compound/12260279#section=2D-Structure	12/04/2018
12298082	https://pubchem.ncbi.nlm.nih.gov/compound/12298082#section=2D-Structure	12/04/2018
12352009	https://pubchem.ncbi.nlm.nih.gov/compound/12352009#section=2D-Structure	12/04/2018
12358156	https://pubchem.ncbi.nlm.nih.gov/compound/12358156#section=2D-Structure	12/04/2018
12365949	https://pubchem.ncbi.nlm.nih.gov/compound/12365949#section=2D-Structure	12/04/2018
12381209	https://pubchem.ncbi.nlm.nih.gov/compound/12381209#section=2D-Structure	12/04/2018
12381869	https://pubchem.ncbi.nlm.nih.gov/compound/12381869#section=2D-Structure	12/04/2018
12386208	https://pubchem.ncbi.nlm.nih.gov/compound/12386208#section=2D-Structure	12/04/2018
12399908	https://pubchem.ncbi.nlm.nih.gov/compound/12399908#section=2D-Structure	12/04/2018
12410138	https://pubchem.ncbi.nlm.nih.gov/compound/12410138#section=2D-Structure	12/04/2018
12423194	https://pubchem.ncbi.nlm.nih.gov/compound/12423194#section=2D-Structure	12/04/2018
12430454	https://pubchem.ncbi.nlm.nih.gov/compound/12430454#section=2D-Structure	12/04/2018
12471819	https://pubchem.ncbi.nlm.nih.gov/compound/12471819#section=2D-Structure	12/04/2018
12480961	https://pubchem.ncbi.nlm.nih.gov/compound/12480961#section=2D-Structure	12/04/2018
12486226	https://pubchem.ncbi.nlm.nih.gov/compound/12486226#section=2D-Structure	12/04/2018
12489512	https://pubchem.ncbi.nlm.nih.gov/compound/12489512#section=2D-Structure	12/04/2018
12491174	https://pubchem.ncbi.nlm.nih.gov/compound/12491174#section=2D-Structure	12/04/2018
12502702	https://pubchem.ncbi.nlm.nih.gov/compound/12502702#section=2D-Structure	12/04/2018
12508237	https://pubchem.ncbi.nlm.nih.gov/compound/12508237#section=2D-Structure	12/04/2018
12513123	https://pubchem.ncbi.nlm.nih.gov/compound/12513123#section=2D-Structure	12/04/2018
12545380	https://pubchem.ncbi.nlm.nih.gov/compound/12545380#section=2D-Structure	12/04/2018
12561233	https://pubchem.ncbi.nlm.nih.gov/compound/12561233#section=2D-Structure	12/04/2018
12573476	https://pubchem.ncbi.nlm.nih.gov/compound/12573476#section=2D-Structure	12/04/2018
12575174	https://pubchem.ncbi.nlm.nih.gov/compound/12575174#section=2D-Structure	12/04/2018
12596099	https://pubchem.ncbi.nlm.nih.gov/compound/12596099#section=2D-Structure	12/04/2018
12632774	https://pubchem.ncbi.nlm.nih.gov/compound/12632774#section=2D-Structure	12/04/2018
12642228	https://pubchem.ncbi.nlm.nih.gov/compound/12642228#section=2D-Structure	12/04/2018
12649794	https://pubchem.ncbi.nlm.nih.gov/compound/12649794#section=2D-Structure	12/04/2018
12681741	https://pubchem.ncbi.nlm.nih.gov/compound/12681741#section=2D-Structure	12/04/2018
12708990	https://pubchem.ncbi.nlm.nih.gov/compound/12708990#section=2D-Structure	12/04/2018
12710316	https://pubchem.ncbi.nlm.nih.gov/compound/12710316#section=2D-Structure	12/04/2018
12715733	https://pubchem.ncbi.nlm.nih.gov/compound/12715733#section=2D-Structure	12/04/2018
12809150	https://pubchem.ncbi.nlm.nih.gov/compound/12809150#section=2D-Structure	12/04/2018
12820947	https://pubchem.ncbi.nlm.nih.gov/compound/12820947#section=2D-Structure	12/04/2018
12833809	https://pubchem.ncbi.nlm.nih.gov/compound/12833809#section=2D-Structure	12/04/2018
12854696	https://pubchem.ncbi.nlm.nih.gov/compound/12854696#section=2D-Structure	12/04/2018
12862787	https://pubchem.ncbi.nlm.nih.gov/compound/12862787#section=2D-Structure	12/04/2018
12891682	https://pubchem.ncbi.nlm.nih.gov/compound/12891682#section=2D-Structure	12/04/2018
12912198	https://pubchem.ncbi.nlm.nih.gov/compound/12912198#section=2D-Structure	12/04/2018
12912203	https://pubchem.ncbi.nlm.nih.gov/compound/12912203#section=2D-Structure	12/04/2018
12919123	https://pubchem.ncbi.nlm.nih.gov/compound/12919123#section=2D-Structure	12/04/2018
12951673	https://pubchem.ncbi.nlm.nih.gov/compound/12951673#section=2D-Structure	12/04/2018
12952734	https://pubchem.ncbi.nlm.nih.gov/compound/12952734#section=2D-Structure	12/04/2018
12952740	https://pubchem.ncbi.nlm.nih.gov/compound/12952740#section=2D-Structure	12/04/2018
12967061	https://pubchem.ncbi.nlm.nih.gov/compound/12967061#section=2D-Structure	12/04/2018
13019785	https://pubchem.ncbi.nlm.nih.gov/compound/13019785#section=2D-Structure	12/04/2018
13019815	https://pubchem.ncbi.nlm.nih.gov/compound/13019815#section=2D-Structure	12/04/2018
13023631	https://pubchem.ncbi.nlm.nih.gov/compound/13023631#section=2D-Structure	12/04/2018
13044970	https://pubchem.ncbi.nlm.nih.gov/compound/13044970#section=2D-Structure	12/04/2018
13048754	https://pubchem.ncbi.nlm.nih.gov/compound/13048754#section=2D-Structure	12/04/2018
13067332	https://pubchem.ncbi.nlm.nih.gov/compound/13067332#section=2D-Structure	12/04/2018
13075678	https://pubchem.ncbi.nlm.nih.gov/compound/13075678#section=2D-Structure	12/04/2018
13111012	https://pubchem.ncbi.nlm.nih.gov/compound/13111012#section=2D-Structure	12/04/2018
13131951	https://pubchem.ncbi.nlm.nih.gov/compound/13131951#section=2D-Structure	12/04/2018
13162577	https://pubchem.ncbi.nlm.nih.gov/compound/13162577#section=2D-Structure	12/04/2018
13198342	https://pubchem.ncbi.nlm.nih.gov/compound/13198342#section=2D-Structure	12/04/2018
13210039	https://pubchem.ncbi.nlm.nih.gov/compound/13210039#section=2D-Structure	12/04/2018
13234948	https://pubchem.ncbi.nlm.nih.gov/compound/13234948#section=2D-Structure	12/04/2018
13260299	https://pubchem.ncbi.nlm.nih.gov/compound/13260299#section=2D-Structure	12/04/2018
13265146	https://pubchem.ncbi.nlm.nih.gov/compound/13265146#section=2D-Structure	12/04/2018
13296437	https://pubchem.ncbi.nlm.nih.gov/compound/13296437#section=2D-Structure	12/04/2018
13296841	https://pubchem.ncbi.nlm.nih.gov/compound/13296841#section=2D-Structure	12/04/2018
13347739	https://pubchem.ncbi.nlm.nih.gov/compound/13347739#section=2D-Structure	12/04/2018
13361846	https://pubchem.ncbi.nlm.nih.gov/compound/13361846#section=2D-Structure	12/04/2018
13368381	https://pubchem.ncbi.nlm.nih.gov/compound/13368381#section=2D-Structure	12/04/2018
13368403	https://pubchem.ncbi.nlm.nih.gov/compound/13368403#section=2D-Structure	12/04/2018
13381134	https://pubchem.ncbi.nlm.nih.gov/compound/13381134#section=2D-Structure	12/04/2018
13388828	https://pubchem.ncbi.nlm.nih.gov/compound/13388828#section=2D-Structure	12/04/2018
13411012	https://pubchem.ncbi.nlm.nih.gov/compound/13411012#section=2D-Structure	12/04/2018
13454829	https://pubchem.ncbi.nlm.nih.gov/compound/13454829#section=2D-Structure	12/04/2018
13510695	https://pubchem.ncbi.nlm.nih.gov/compound/13510695#section=2D-Structure	12/04/2018
13530400	https://pubchem.ncbi.nlm.nih.gov/compound/13530400#section=2D-Structure	12/04/2018
13577272	https://pubchem.ncbi.nlm.nih.gov/compound/13577272#section=2D-Structure	12/04/2018
13599892	https://pubchem.ncbi.nlm.nih.gov/compound/13599892#section=2D-Structure	12/04/2018
13604257	https://pubchem.ncbi.nlm.nih.gov/compound/13604257#section=2D-Structure	12/04/2018
13648553	https://pubchem.ncbi.nlm.nih.gov/compound/13648553#section=2D-Structure	12/04/2018
13653881	https://pubchem.ncbi.nlm.nih.gov/compound/13653881#section=2D-Structure	12/04/2018
13663196	https://pubchem.ncbi.nlm.nih.gov/compound/13663196#section=2D-Structure	12/04/2018
13664342	https://pubchem.ncbi.nlm.nih.gov/compound/13664342#section=2D-Structure	12/04/2018
13721250	https://pubchem.ncbi.nlm.nih.gov/compound/13721250#section=2D-Structure	12/04/2018
13728941	https://pubchem.ncbi.nlm.nih.gov/compound/13728941#section=2D-Structure	12/04/2018
13729457	https://pubchem.ncbi.nlm.nih.gov/compound/13729457#section=2D-Structure	12/04/2018
13740250	https://pubchem.ncbi.nlm.nih.gov/compound/13740250#section=2D-Structure	12/04/2018
13759988	https://pubchem.ncbi.nlm.nih.gov/compound/13759988#section=2D-Structure	12/04/2018
13769650	https://pubchem.ncbi.nlm.nih.gov/compound/13769650#section=2D-Structure	12/04/2018
13789820	https://pubchem.ncbi.nlm.nih.gov/compound/13789820#section=2D-Structure	12/04/2018
13866382	https://pubchem.ncbi.nlm.nih.gov/compound/13866382#section=2D-Structure	12/04/2018
13879585	https://pubchem.ncbi.nlm.nih.gov/compound/13879585#section=2D-Structure	12/04/2018
13890491	https://pubchem.ncbi.nlm.nih.gov/compound/13890491#section=2D-Structure	12/04/2018
13924083	https://pubchem.ncbi.nlm.nih.gov/compound/13924083#section=2D-Structure	12/04/2018
13933146	https://pubchem.ncbi.nlm.nih.gov/compound/13933146#section=2D-Structure	12/04/2018
13933149	https://pubchem.ncbi.nlm.nih.gov/compound/13933149#section=2D-Structure	12/04/2018
13933168	https://pubchem.ncbi.nlm.nih.gov/compound/13933168#section=2D-Structure	12/04/2018
13968859	https://pubchem.ncbi.nlm.nih.gov/compound/13968859#section=2D-Structure	12/04/2018
13988232	https://pubchem.ncbi.nlm.nih.gov/compound/13988232#section=2D-Structure	12/04/2018
14002906	https://pubchem.ncbi.nlm.nih.gov/compound/14002906#section=2D-Structure	12/04/2018
14002907	https://pubchem.ncbi.nlm.nih.gov/compound/14002907#section=2D-Structure	12/04/2018
14019424	https://pubchem.ncbi.nlm.nih.gov/compound/14019424#section=2D-Structure	12/04/2018
14122832	https://pubchem.ncbi.nlm.nih.gov/compound/14122832#section=2D-Structure	12/04/2018
14169947	https://pubchem.ncbi.nlm.nih.gov/compound/14169947#section=2D-Structure	12/04/2018
14171122	https://pubchem.ncbi.nlm.nih.gov/compound/14171122#section=2D-Structure	12/04/2018
14174457	https://pubchem.ncbi.nlm.nih.gov/compound/14174457#section=2D-Structure	12/04/2018
14191666	https://pubchem.ncbi.nlm.nih.gov/compound/14191666#section=2D-Structure	12/04/2018
14234090	https://pubchem.ncbi.nlm.nih.gov/compound/14234090#section=2D-Structure	12/04/2018
14256034	https://pubchem.ncbi.nlm.nih.gov/compound/14256034#section=2D-Structure	12/04/2018
14289480	https://pubchem.ncbi.nlm.nih.gov/compound/14289480#section=2D-Structure	12/04/2018
14338621	https://pubchem.ncbi.nlm.nih.gov/compound/14338621#section=2D-Structure	12/04/2018
14345366	https://pubchem.ncbi.nlm.nih.gov/compound/14345366#section=2D-Structure	12/04/2018
14384217	https://pubchem.ncbi.nlm.nih.gov/compound/14384217#section=2D-Structure	12/04/2018
14408028	https://pubchem.ncbi.nlm.nih.gov/compound/14408028#section=2D-Structure	12/04/2018
14411018	https://pubchem.ncbi.nlm.nih.gov/compound/14411018#section=2D-Structure	12/04/2018
14437320	https://pubchem.ncbi.nlm.nih.gov/compound/14437320#section=2D-Structure	12/04/2018
14451958	https://pubchem.ncbi.nlm.nih.gov/compound/14451958#section=2D-Structure	12/04/2018
14478567	https://pubchem.ncbi.nlm.nih.gov/compound/14478567#section=2D-Structure	12/04/2018
14482883	https://pubchem.ncbi.nlm.nih.gov/compound/14482883#section=2D-Structure	12/04/2018
14494872	https://pubchem.ncbi.nlm.nih.gov/compound/14494872#section=2D-Structure	12/04/2018
14580255	https://pubchem.ncbi.nlm.nih.gov/compound/14580255#section=2D-Structure	12/04/2018
14580383	https://pubchem.ncbi.nlm.nih.gov/compound/14580383#section=2D-Structure	12/04/2018
14590302	https://pubchem.ncbi.nlm.nih.gov/compound/14590302#section=2D-Structure	12/04/2018
14598565	https://pubchem.ncbi.nlm.nih.gov/compound/14598565#section=2D-Structure	12/04/2018
14599888	https://pubchem.ncbi.nlm.nih.gov/compound/14599888#section=2D-Structure	12/04/2018
14615078	https://pubchem.ncbi.nlm.nih.gov/compound/14615078#section=2D-Structure	12/04/2018
14618924	https://pubchem.ncbi.nlm.nih.gov/compound/14618924#section=2D-Structure	12/04/2018
14625480	https://pubchem.ncbi.nlm.nih.gov/compound/14625480#section=2D-Structure	12/04/2018
14625486	https://pubchem.ncbi.nlm.nih.gov/compound/14625486#section=2D-Structure	12/04/2018
14625516	https://pubchem.ncbi.nlm.nih.gov/compound/14625516#section=2D-Structure	12/04/2018
14625819	https://pubchem.ncbi.nlm.nih.gov/compound/14625819#section=2D-Structure	12/04/2018
14671680	https://pubchem.ncbi.nlm.nih.gov/compound/14671680#section=2D-Structure	12/04/2018
14671682	https://pubchem.ncbi.nlm.nih.gov/compound/14671682#section=2D-Structure	12/04/2018
14671701	https://pubchem.ncbi.nlm.nih.gov/compound/14671701#section=2D-Structure	12/04/2018
14750499	https://pubchem.ncbi.nlm.nih.gov/compound/14750499#section=2D-Structure	12/04/2018
14770830	https://pubchem.ncbi.nlm.nih.gov/compound/14770830#section=2D-Structure	12/04/2018
14791307	https://pubchem.ncbi.nlm.nih.gov/compound/14791307#section=2D-Structure	12/04/2018
14919809	https://pubchem.ncbi.nlm.nih.gov/compound/14919809#section=2D-Structure	12/04/2018
15037790	https://pubchem.ncbi.nlm.nih.gov/compound/15037790#section=2D-Structure	12/04/2018
15053038	https://pubchem.ncbi.nlm.nih.gov/compound/15053038#section=2D-Structure	12/04/2018
15070883	https://pubchem.ncbi.nlm.nih.gov/compound/15070883#section=2D-Structure	12/04/2018
15092328	https://pubchem.ncbi.nlm.nih.gov/compound/15092328#section=2D-Structure	12/04/2018
15104448	https://pubchem.ncbi.nlm.nih.gov/compound/15104448#section=2D-Structure	12/04/2018
15125566	https://pubchem.ncbi.nlm.nih.gov/compound/15125566#section=2D-Structure	12/04/2018
15128170	https://pubchem.ncbi.nlm.nih.gov/compound/15128170#section=2D-Structure	12/04/2018
15149476	https://pubchem.ncbi.nlm.nih.gov/compound/15149476#section=2D-Structure	12/04/2018
15154633	https://pubchem.ncbi.nlm.nih.gov/compound/15154633#section=2D-Structure	12/04/2018
15162502	https://pubchem.ncbi.nlm.nih.gov/compound/15162502#section=2D-Structure	12/04/2018
15164009	https://pubchem.ncbi.nlm.nih.gov/compound/15164009#section=2D-Structure	12/04/2018
15180232	https://pubchem.ncbi.nlm.nih.gov/compound/15180232#section=2D-Structure	12/04/2018
15180233	https://pubchem.ncbi.nlm.nih.gov/compound/15180233#section=2D-Structure	12/04/2018
15188811	https://pubchem.ncbi.nlm.nih.gov/compound/15188811#section=2D-Structure	12/04/2018
15207559	https://pubchem.ncbi.nlm.nih.gov/compound/15207559#section=2D-Structure	12/04/2018
15234222	https://pubchem.ncbi.nlm.nih.gov/compound/15234222#section=2D-Structure	12/04/2018
15262746	https://pubchem.ncbi.nlm.nih.gov/compound/15262746#section=2D-Structure	12/04/2018
15291781	https://pubchem.ncbi.nlm.nih.gov/compound/15291781#section=2D-Structure	12/04/2018
15307606	https://pubchem.ncbi.nlm.nih.gov/compound/15307606#section=2D-Structure	12/04/2018
15328765	https://pubchem.ncbi.nlm.nih.gov/compound/15328765#section=2D-Structure	12/04/2018
15365972	https://pubchem.ncbi.nlm.nih.gov/compound/15365972#section=2D-Structure	12/04/2018
15383253	https://pubchem.ncbi.nlm.nih.gov/compound/15383253#section=2D-Structure	12/04/2018
15386758	https://pubchem.ncbi.nlm.nih.gov/compound/15386758#section=2D-Structure	12/04/2018
15395264	https://pubchem.ncbi.nlm.nih.gov/compound/15395264#section=2D-Structure	12/04/2018
15411127	https://pubchem.ncbi.nlm.nih.gov/compound/15411127#section=2D-Structure	12/04/2018
15442836	https://pubchem.ncbi.nlm.nih.gov/compound/15442836#section=2D-Structure	12/04/2018
15451715	https://pubchem.ncbi.nlm.nih.gov/compound/15451715#section=2D-Structure	12/04/2018
15456989	https://pubchem.ncbi.nlm.nih.gov/compound/15456989#section=2D-Structure	12/04/2018
15464413	https://pubchem.ncbi.nlm.nih.gov/compound/15464413#section=2D-Structure	12/04/2018
15486316	https://pubchem.ncbi.nlm.nih.gov/compound/15486316#section=2D-Structure	12/04/2018
15499684	https://pubchem.ncbi.nlm.nih.gov/compound/15499684#section=2D-Structure	12/04/2018
15576413	https://pubchem.ncbi.nlm.nih.gov/compound/15576413#section=2D-Structure	12/04/2018
15603840	https://pubchem.ncbi.nlm.nih.gov/compound/15603840#section=2D-Structure	12/04/2018
15635183	https://pubchem.ncbi.nlm.nih.gov/compound/15635183#section=2D-Structure	12/04/2018
15670097	https://pubchem.ncbi.nlm.nih.gov/compound/15670097#section=2D-Structure	12/04/2018
15670622	https://pubchem.ncbi.nlm.nih.gov/compound/15670622#section=2D-Structure	12/04/2018
15671658	https://pubchem.ncbi.nlm.nih.gov/compound/15671658#section=2D-Structure	12/04/2018
15685496	https://pubchem.ncbi.nlm.nih.gov/compound/15685496#section=2D-Structure	12/04/2018
15697941	https://pubchem.ncbi.nlm.nih.gov/compound/15697941#section=2D-Structure	12/04/2018
15702888	https://pubchem.ncbi.nlm.nih.gov/compound/15702888#section=2D-Structure	12/04/2018
15723623	https://pubchem.ncbi.nlm.nih.gov/compound/15723623#section=2D-Structure	12/04/2018
15737644	https://pubchem.ncbi.nlm.nih.gov/compound/15737644#section=2D-Structure	12/04/2018
15740595	https://pubchem.ncbi.nlm.nih.gov/compound/15740595#section=2D-Structure	12/04/2018
15755491	https://pubchem.ncbi.nlm.nih.gov/compound/15755491#section=2D-Structure	12/04/2018
15853366	https://pubchem.ncbi.nlm.nih.gov/compound/15853366#section=2D-Structure	12/04/2018
15871989	https://pubchem.ncbi.nlm.nih.gov/compound/15871989#section=2D-Structure	12/04/2018
15871991	https://pubchem.ncbi.nlm.nih.gov/compound/15871991#section=2D-Structure	12/04/2018
15871994	https://pubchem.ncbi.nlm.nih.gov/compound/15871994#section=2D-Structure	12/04/2018
15896195	https://pubchem.ncbi.nlm.nih.gov/compound/15896195#section=2D-Structure	12/04/2018
15917765	https://pubchem.ncbi.nlm.nih.gov/compound/15917765#section=2D-Structure	12/04/2018
15926106	https://pubchem.ncbi.nlm.nih.gov/compound/15926106#section=2D-Structure	12/04/2018
15932144	https://pubchem.ncbi.nlm.nih.gov/compound/15932144#section=2D-Structure	12/04/2018
15937021	https://pubchem.ncbi.nlm.nih.gov/compound/15937021#section=2D-Structure	12/04/2018
16034912	https://pubchem.ncbi.nlm.nih.gov/compound/16034912#section=2D-Structure	12/04/2018
16082061	https://pubchem.ncbi.nlm.nih.gov/compound/16082061#section=2D-Structure	12/04/2018
16087184	https://pubchem.ncbi.nlm.nih.gov/compound/16087184#section=2D-Structure	12/04/2018
16087214	https://pubchem.ncbi.nlm.nih.gov/compound/16087214#section=2D-Structure	12/04/2018
16087215	https://pubchem.ncbi.nlm.nih.gov/compound/16087215#section=2D-Structure	12/04/2018
16113280	https://pubchem.ncbi.nlm.nih.gov/compound/16113280#section=2D-Structure	12/04/2018
16218666	https://pubchem.ncbi.nlm.nih.gov/compound/16218666#section=2D-Structure	12/04/2018
16218811	https://pubchem.ncbi.nlm.nih.gov/compound/16218811#section=2D-Structure	12/04/2018
16380675	https://pubchem.ncbi.nlm.nih.gov/compound/16380675#section=2D-Structure	12/04/2018
16476187	https://pubchem.ncbi.nlm.nih.gov/compound/16476187#section=2D-Structure	12/04/2018
16493715	https://pubchem.ncbi.nlm.nih.gov/compound/16493715#section=2D-Structure	12/04/2018
16659390	https://pubchem.ncbi.nlm.nih.gov/compound/16659390#section=2D-Structure	12/04/2018
16661829	https://pubchem.ncbi.nlm.nih.gov/compound/16661829#section=2D-Structure	12/04/2018
16711674	https://pubchem.ncbi.nlm.nih.gov/compound/16711674#section=2D-Structure	12/04/2018
16730512	https://pubchem.ncbi.nlm.nih.gov/compound/16730512#section=2D-Structure	12/04/2018
16738764	https://pubchem.ncbi.nlm.nih.gov/compound/16738764#section=2D-Structure	12/04/2018
16739207	https://pubchem.ncbi.nlm.nih.gov/compound/16739207#section=2D-Structure	12/04/2018
16742693	https://pubchem.ncbi.nlm.nih.gov/compound/16742693#section=2D-Structure	12/04/2018
16742696	https://pubchem.ncbi.nlm.nih.gov/compound/16742696#section=2D-Structure	12/04/2018
16778720	https://pubchem.ncbi.nlm.nih.gov/compound/16778720#section=2D-Structure	12/04/2018
16779217	https://pubchem.ncbi.nlm.nih.gov/compound/16779217#section=2D-Structure	12/04/2018
16794095	https://pubchem.ncbi.nlm.nih.gov/compound/16794095#section=2D-Structure	12/04/2018
17028189	https://pubchem.ncbi.nlm.nih.gov/compound/17028189#section=2D-Structure	12/04/2018
17214913	https://pubchem.ncbi.nlm.nih.gov/compound/17214913#section=2D-Structure	12/04/2018
17456282	https://pubchem.ncbi.nlm.nih.gov/compound/17456282#section=2D-Structure	12/04/2018
17497872	https://pubchem.ncbi.nlm.nih.gov/compound/17497872#section=2D-Structure	12/04/2018
17735824	https://pubchem.ncbi.nlm.nih.gov/compound/17735824#section=2D-Structure	12/04/2018
17748017	https://pubchem.ncbi.nlm.nih.gov/compound/17748017#section=2D-Structure	12/04/2018
17763159	https://pubchem.ncbi.nlm.nih.gov/compound/17763159#section=2D-Structure	12/04/2018
17763190	https://pubchem.ncbi.nlm.nih.gov/compound/17763190#section=2D-Structure	12/04/2018
17769733	https://pubchem.ncbi.nlm.nih.gov/compound/17769733#section=2D-Structure	12/04/2018
17803514	https://pubchem.ncbi.nlm.nih.gov/compound/17803514#section=2D-Structure	12/04/2018
17834589	https://pubchem.ncbi.nlm.nih.gov/compound/17834589#section=2D-Structure	12/04/2018
17868757	https://pubchem.ncbi.nlm.nih.gov/compound/17868757#section=2D-Structure	12/04/2018
17887270	https://pubchem.ncbi.nlm.nih.gov/compound/17887270#section=2D-Structure	12/04/2018
17904902	https://pubchem.ncbi.nlm.nih.gov/compound/17904902#section=2D-Structure	12/04/2018
17914246	https://pubchem.ncbi.nlm.nih.gov/compound/17914246#section=2D-Structure	12/04/2018
17915305	https://pubchem.ncbi.nlm.nih.gov/compound/17915305#section=2D-Structure	12/04/2018
17920305	https://pubchem.ncbi.nlm.nih.gov/compound/17920305#section=2D-Structure	12/04/2018
17937738	https://pubchem.ncbi.nlm.nih.gov/compound/17937738#section=2D-Structure	12/04/2018
17961137	https://pubchem.ncbi.nlm.nih.gov/compound/17961137#section=2D-Structure	12/04/2018
18003815	https://pubchem.ncbi.nlm.nih.gov/compound/18003815#section=2D-Structure	12/04/2018
18006969	https://pubchem.ncbi.nlm.nih.gov/compound/18006969#section=2D-Structure	12/04/2018
18110498	https://pubchem.ncbi.nlm.nih.gov/compound/18110498#section=2D-Structure	12/04/2018
18151438	https://pubchem.ncbi.nlm.nih.gov/compound/18151438#section=2D-Structure	12/04/2018
18170573	https://pubchem.ncbi.nlm.nih.gov/compound/18170573#section=2D-Structure	12/04/2018
18175743	https://pubchem.ncbi.nlm.nih.gov/compound/18175743#section=2D-Structure	12/04/2018
18176659	https://pubchem.ncbi.nlm.nih.gov/compound/18176659#section=2D-Structure	12/04/2018
18328647	https://pubchem.ncbi.nlm.nih.gov/compound/18328647#section=2D-Structure	12/04/2018
18356761	https://pubchem.ncbi.nlm.nih.gov/compound/18356761#section=2D-Structure	12/04/2018
18358165	https://pubchem.ncbi.nlm.nih.gov/compound/18358165#section=2D-Structure	12/04/2018
18379017	https://pubchem.ncbi.nlm.nih.gov/compound/18379017#section=2D-Structure	12/04/2018
18409992	https://pubchem.ncbi.nlm.nih.gov/compound/18409992#section=2D-Structure	12/04/2018
18417713	https://pubchem.ncbi.nlm.nih.gov/compound/18417713#section=2D-Structure	12/04/2018
18423993	https://pubchem.ncbi.nlm.nih.gov/compound/18423993#section=2D-Structure	12/04/2018
18424661	https://pubchem.ncbi.nlm.nih.gov/compound/18424661#section=2D-Structure	12/04/2018
18435472	https://pubchem.ncbi.nlm.nih.gov/compound/18435472#section=2D-Structure	12/04/2018
18445428	https://pubchem.ncbi.nlm.nih.gov/compound/18445428#section=2D-Structure	12/04/2018
18446985	https://pubchem.ncbi.nlm.nih.gov/compound/18446985#section=2D-Structure	12/04/2018
18462639	https://pubchem.ncbi.nlm.nih.gov/compound/18462639#section=2D-Structure	12/04/2018
18473742	https://pubchem.ncbi.nlm.nih.gov/compound/18473742#section=2D-Structure	12/04/2018
18473915	https://pubchem.ncbi.nlm.nih.gov/compound/18473915#section=2D-Structure	12/04/2018
18510491	https://pubchem.ncbi.nlm.nih.gov/compound/18510491#section=2D-Structure	12/04/2018
18531473	https://pubchem.ncbi.nlm.nih.gov/compound/18531473#section=2D-Structure	12/04/2018
18540560	https://pubchem.ncbi.nlm.nih.gov/compound/18540560#section=2D-Structure	12/04/2018
18543491	https://pubchem.ncbi.nlm.nih.gov/compound/18543491#section=2D-Structure	12/04/2018
18613865	https://pubchem.ncbi.nlm.nih.gov/compound/18613865#section=2D-Structure	12/04/2018
18620297	https://pubchem.ncbi.nlm.nih.gov/compound/18620297#section=2D-Structure	12/04/2018
18625094	https://pubchem.ncbi.nlm.nih.gov/compound/18625094#section=2D-Structure	12/04/2018
18644867	https://pubchem.ncbi.nlm.nih.gov/compound/18644867#section=2D-Structure	12/04/2018
18658262	https://pubchem.ncbi.nlm.nih.gov/compound/18658262#section=2D-Structure	12/04/2018
18669086	https://pubchem.ncbi.nlm.nih.gov/compound/18669086#section=2D-Structure	12/04/2018
18677612	https://pubchem.ncbi.nlm.nih.gov/compound/18677612#section=2D-Structure	12/04/2018
18683871	https://pubchem.ncbi.nlm.nih.gov/compound/18683871#section=2D-Structure	12/04/2018
18699568	https://pubchem.ncbi.nlm.nih.gov/compound/18699568#section=2D-Structure	12/04/2018
18723834	https://pubchem.ncbi.nlm.nih.gov/compound/18723834#section=2D-Structure	12/04/2018
18740054	https://pubchem.ncbi.nlm.nih.gov/compound/18740054#section=2D-Structure	12/04/2018
18755111	https://pubchem.ncbi.nlm.nih.gov/compound/18755111#section=2D-Structure	12/04/2018
18755359	https://pubchem.ncbi.nlm.nih.gov/compound/18755359#section=2D-Structure	12/04/2018
18765584	https://pubchem.ncbi.nlm.nih.gov/compound/18765584#section=2D-Structure	12/04/2018
18781703	https://pubchem.ncbi.nlm.nih.gov/compound/18781703#section=2D-Structure	12/04/2018
18792877	https://pubchem.ncbi.nlm.nih.gov/compound/18792877#section=2D-Structure	12/04/2018
18920988	https://pubchem.ncbi.nlm.nih.gov/compound/18920988#section=2D-Structure	12/04/2018
18921126	https://pubchem.ncbi.nlm.nih.gov/compound/18921126#section=2D-Structure	12/04/2018
18928645	https://pubchem.ncbi.nlm.nih.gov/compound/18928645#section=2D-Structure	12/04/2018
18938566	https://pubchem.ncbi.nlm.nih.gov/compound/18938566#section=2D-Structure	12/04/2018
18939233	https://pubchem.ncbi.nlm.nih.gov/compound/18939233#section=2D-Structure	12/04/2018
18968465	https://pubchem.ncbi.nlm.nih.gov/compound/18968465#section=2D-Structure	12/04/2018
18973482	https://pubchem.ncbi.nlm.nih.gov/compound/18973482#section=2D-Structure	12/04/2018
18982711	https://pubchem.ncbi.nlm.nih.gov/compound/18982711#section=2D-Structure	12/04/2018
19002560	https://pubchem.ncbi.nlm.nih.gov/compound/19002560#section=2D-Structure	12/04/2018
19010092	https://pubchem.ncbi.nlm.nih.gov/compound/19010092#section=2D-Structure	12/04/2018
19025335	https://pubchem.ncbi.nlm.nih.gov/compound/19025335#section=2D-Structure	12/04/2018
19026474	https://pubchem.ncbi.nlm.nih.gov/compound/19026474#section=2D-Structure	12/04/2018
19033216	https://pubchem.ncbi.nlm.nih.gov/compound/19033216#section=2D-Structure	12/04/2018
19047945	https://pubchem.ncbi.nlm.nih.gov/compound/19047945#section=2D-Structure	12/04/2018
19085446	https://pubchem.ncbi.nlm.nih.gov/compound/19085446#section=2D-Structure	12/04/2018
19369133	https://pubchem.ncbi.nlm.nih.gov/compound/19369133#section=2D-Structure	12/04/2018
19385891	https://pubchem.ncbi.nlm.nih.gov/compound/19385891#section=2D-Structure	12/04/2018
19426610	https://pubchem.ncbi.nlm.nih.gov/compound/19426610#section=2D-Structure	12/04/2018
19434613	https://pubchem.ncbi.nlm.nih.gov/compound/19434613#section=2D-Structure	12/04/2018
19522433	https://pubchem.ncbi.nlm.nih.gov/compound/19522433#section=2D-Structure	12/04/2018
19594163	https://pubchem.ncbi.nlm.nih.gov/compound/19594163#section=2D-Structure	12/04/2018
19626868	https://pubchem.ncbi.nlm.nih.gov/compound/19626868#section=2D-Structure	12/04/2018
19627070	https://pubchem.ncbi.nlm.nih.gov/compound/19627070#section=2D-Structure	12/04/2018
19627080	https://pubchem.ncbi.nlm.nih.gov/compound/19627080#section=2D-Structure	12/04/2018
19688073	https://pubchem.ncbi.nlm.nih.gov/compound/19688073#section=2D-Structure	12/04/2018
19706217	https://pubchem.ncbi.nlm.nih.gov/compound/19706217#section=2D-Structure	12/04/2018
19733512	https://pubchem.ncbi.nlm.nih.gov/compound/19733512#section=2D-Structure	12/04/2018
19753063	https://pubchem.ncbi.nlm.nih.gov/compound/19753063#section=2D-Structure	12/04/2018
19767332	https://pubchem.ncbi.nlm.nih.gov/compound/19767332#section=2D-Structure	12/04/2018
19777583	https://pubchem.ncbi.nlm.nih.gov/compound/19777583#section=2D-Structure	12/04/2018
19782035	https://pubchem.ncbi.nlm.nih.gov/compound/19782035#section=2D-Structure	12/04/2018
19789124	https://pubchem.ncbi.nlm.nih.gov/compound/19789124#section=2D-Structure	12/04/2018
19801333	https://pubchem.ncbi.nlm.nih.gov/compound/19801333#section=2D-Structure	12/04/2018
19818056	https://pubchem.ncbi.nlm.nih.gov/compound/19818056#section=2D-Structure	12/04/2018
19820807	https://pubchem.ncbi.nlm.nih.gov/compound/19820807#section=2D-Structure	12/04/2018
19822690	https://pubchem.ncbi.nlm.nih.gov/compound/19822690#section=2D-Structure	12/04/2018
19830738	https://pubchem.ncbi.nlm.nih.gov/compound/19830738#section=2D-Structure	12/04/2018
19839058	https://pubchem.ncbi.nlm.nih.gov/compound/19839058#section=2D-Structure	12/04/2018
19839235	https://pubchem.ncbi.nlm.nih.gov/compound/19839235#section=2D-Structure	12/04/2018
19847235	https://pubchem.ncbi.nlm.nih.gov/compound/19847235#section=2D-Structure	12/04/2018
19851145	https://pubchem.ncbi.nlm.nih.gov/compound/19851145#section=2D-Structure	12/04/2018
19855916	https://pubchem.ncbi.nlm.nih.gov/compound/19855916#section=2D-Structure	12/04/2018
19861189	https://pubchem.ncbi.nlm.nih.gov/compound/19861189#section=2D-Structure	12/04/2018
19870696	https://pubchem.ncbi.nlm.nih.gov/compound/19870696#section=2D-Structure	12/04/2018
19883401	https://pubchem.ncbi.nlm.nih.gov/compound/19883401#section=2D-Structure	12/04/2018
19883440	https://pubchem.ncbi.nlm.nih.gov/compound/19883440#section=2D-Structure	12/04/2018
19885696	https://pubchem.ncbi.nlm.nih.gov/compound/19885696#section=2D-Structure	12/04/2018
19901509	https://pubchem.ncbi.nlm.nih.gov/compound/19901509#section=2D-Structure	12/04/2018
19915733	https://pubchem.ncbi.nlm.nih.gov/compound/19915733#section=2D-Structure	12/04/2018
19920919	https://pubchem.ncbi.nlm.nih.gov/compound/19920919#section=2D-Structure	12/04/2018
19926825	https://pubchem.ncbi.nlm.nih.gov/compound/19926825#section=2D-Structure	12/04/2018
19927297	https://pubchem.ncbi.nlm.nih.gov/compound/19927297#section=2D-Structure	12/04/2018
19931303	https://pubchem.ncbi.nlm.nih.gov/compound/19931303#section=2D-Structure	12/04/2018
19933504	https://pubchem.ncbi.nlm.nih.gov/compound/19933504#section=2D-Structure	12/04/2018
19937288	https://pubchem.ncbi.nlm.nih.gov/compound/19937288#section=2D-Structure	12/04/2018
19961990	https://pubchem.ncbi.nlm.nih.gov/compound/19961990#section=2D-Structure	12/04/2018
19963997	https://pubchem.ncbi.nlm.nih.gov/compound/19963997#section=2D-Structure	12/04/2018
19964011	https://pubchem.ncbi.nlm.nih.gov/compound/19964011#section=2D-Structure	12/04/2018
19967839	https://pubchem.ncbi.nlm.nih.gov/compound/19967839#section=2D-Structure	12/04/2018
19991597	https://pubchem.ncbi.nlm.nih.gov/compound/19991597#section=2D-Structure	12/04/2018
20039566	https://pubchem.ncbi.nlm.nih.gov/compound/20039566#section=2D-Structure	12/04/2018
20060741	https://pubchem.ncbi.nlm.nih.gov/compound/20060741#section=2D-Structure	12/04/2018
20087066	https://pubchem.ncbi.nlm.nih.gov/compound/20087066#section=2D-Structure	12/04/2018
20092195	https://pubchem.ncbi.nlm.nih.gov/compound/20092195#section=2D-Structure	12/04/2018
20112203	https://pubchem.ncbi.nlm.nih.gov/compound/20112203#section=2D-Structure	12/04/2018
20117452	https://pubchem.ncbi.nlm.nih.gov/compound/20117452#section=2D-Structure	12/04/2018
20120979	https://pubchem.ncbi.nlm.nih.gov/compound/20120979#section=2D-Structure	12/04/2018
20132054	https://pubchem.ncbi.nlm.nih.gov/compound/20132054#section=2D-Structure	12/04/2018
20134395	https://pubchem.ncbi.nlm.nih.gov/compound/20134395#section=2D-Structure	12/04/2018
20139739	https://pubchem.ncbi.nlm.nih.gov/compound/20139739#section=2D-Structure	12/04/2018
20155509	https://pubchem.ncbi.nlm.nih.gov/compound/20155509#section=2D-Structure	12/04/2018
20164284	https://pubchem.ncbi.nlm.nih.gov/compound/20164284#section=2D-Structure	12/04/2018
20164431	https://pubchem.ncbi.nlm.nih.gov/compound/20164431#section=2D-Structure	12/04/2018
20190355	https://pubchem.ncbi.nlm.nih.gov/compound/20190355#section=2D-Structure	12/04/2018
20193300	https://pubchem.ncbi.nlm.nih.gov/compound/20193300#section=2D-Structure	12/04/2018
20206071	https://pubchem.ncbi.nlm.nih.gov/compound/20206071#section=2D-Structure	12/04/2018
20208820	https://pubchem.ncbi.nlm.nih.gov/compound/20208820#section=2D-Structure	12/04/2018
20212474	https://pubchem.ncbi.nlm.nih.gov/compound/20212474#section=2D-Structure	12/04/2018
20221197	https://pubchem.ncbi.nlm.nih.gov/compound/20221197#section=2D-Structure	12/04/2018
20246488	https://pubchem.ncbi.nlm.nih.gov/compound/20246488#section=2D-Structure	12/04/2018
20246562	https://pubchem.ncbi.nlm.nih.gov/compound/20246562#section=2D-Structure	12/04/2018
20253480	https://pubchem.ncbi.nlm.nih.gov/compound/20253480#section=2D-Structure	12/04/2018
20254360	https://pubchem.ncbi.nlm.nih.gov/compound/20254360#section=2D-Structure	12/04/2018
20264681	https://pubchem.ncbi.nlm.nih.gov/compound/20264681#section=2D-Structure	12/04/2018
20270735	https://pubchem.ncbi.nlm.nih.gov/compound/20270735#section=2D-Structure	12/04/2018
20277925	https://pubchem.ncbi.nlm.nih.gov/compound/20277925#section=2D-Structure	12/04/2018
20285642	https://pubchem.ncbi.nlm.nih.gov/compound/20285642#section=2D-Structure	12/04/2018
20296953	https://pubchem.ncbi.nlm.nih.gov/compound/20296953#section=2D-Structure	12/04/2018
20300719	https://pubchem.ncbi.nlm.nih.gov/compound/20300719#section=2D-Structure	12/04/2018
20303258	https://pubchem.ncbi.nlm.nih.gov/compound/20303258#section=2D-Structure	12/04/2018
20306340	https://pubchem.ncbi.nlm.nih.gov/compound/20306340#section=2D-Structure	12/04/2018
20316749	https://pubchem.ncbi.nlm.nih.gov/compound/20316749#section=2D-Structure	12/04/2018
20320760	https://pubchem.ncbi.nlm.nih.gov/compound/20320760#section=2D-Structure	12/04/2018
20332646	https://pubchem.ncbi.nlm.nih.gov/compound/20332646#section=2D-Structure	12/04/2018
20332688	https://pubchem.ncbi.nlm.nih.gov/compound/20332688#section=2D-Structure	12/04/2018
20332847	https://pubchem.ncbi.nlm.nih.gov/compound/20332847#section=2D-Structure	12/04/2018
20337344	https://pubchem.ncbi.nlm.nih.gov/compound/20337344#section=2D-Structure	12/04/2018
20360080	https://pubchem.ncbi.nlm.nih.gov/compound/20360080#section=2D-Structure	12/04/2018
20365731	https://pubchem.ncbi.nlm.nih.gov/compound/20365731#section=2D-Structure	12/04/2018
20379894	https://pubchem.ncbi.nlm.nih.gov/compound/20379894#section=2D-Structure	12/04/2018
20382252	https://pubchem.ncbi.nlm.nih.gov/compound/20382252#section=2D-Structure	12/04/2018
20385574	https://pubchem.ncbi.nlm.nih.gov/compound/20385574#section=2D-Structure	12/04/2018
20386041	https://pubchem.ncbi.nlm.nih.gov/compound/20386041#section=2D-Structure	12/04/2018
20403565	https://pubchem.ncbi.nlm.nih.gov/compound/20403565#section=2D-Structure	12/04/2018
20406482	https://pubchem.ncbi.nlm.nih.gov/compound/20406482#section=2D-Structure	12/04/2018
20433122	https://pubchem.ncbi.nlm.nih.gov/compound/20433122#section=2D-Structure	12/04/2018
20434323	https://pubchem.ncbi.nlm.nih.gov/compound/20434323#section=2D-Structure	12/04/2018
20436209	https://pubchem.ncbi.nlm.nih.gov/compound/20436209#section=2D-Structure	12/04/2018
20448508	https://pubchem.ncbi.nlm.nih.gov/compound/20448508#section=2D-Structure	12/04/2018
20454821	https://pubchem.ncbi.nlm.nih.gov/compound/20454821#section=2D-Structure	12/04/2018
20456760	https://pubchem.ncbi.nlm.nih.gov/compound/20456760#section=2D-Structure	12/04/2018
20474729	https://pubchem.ncbi.nlm.nih.gov/compound/20474729#section=2D-Structure	12/04/2018
20475815	https://pubchem.ncbi.nlm.nih.gov/compound/20475815#section=2D-Structure	12/04/2018
20476706	https://pubchem.ncbi.nlm.nih.gov/compound/20476706#section=2D-Structure	12/04/2018
20482860	https://pubchem.ncbi.nlm.nih.gov/compound/20482860#section=2D-Structure	12/04/2018
20494451	https://pubchem.ncbi.nlm.nih.gov/compound/20494451#section=2D-Structure	12/04/2018
20506360	https://pubchem.ncbi.nlm.nih.gov/compound/20506360#section=2D-Structure	12/04/2018
20506392	https://pubchem.ncbi.nlm.nih.gov/compound/20506392#section=2D-Structure	12/04/2018
20507501	https://pubchem.ncbi.nlm.nih.gov/compound/20507501#section=2D-Structure	12/04/2018
20561706	https://pubchem.ncbi.nlm.nih.gov/compound/20561706#section=2D-Structure	12/04/2018
20564090	https://pubchem.ncbi.nlm.nih.gov/compound/20564090#section=2D-Structure	12/04/2018
20565258	https://pubchem.ncbi.nlm.nih.gov/compound/20565258#section=2D-Structure	12/04/2018
20566733	https://pubchem.ncbi.nlm.nih.gov/compound/20566733#section=2D-Structure	12/04/2018
20574063	https://pubchem.ncbi.nlm.nih.gov/compound/20574063#section=2D-Structure	12/04/2018
20579297	https://pubchem.ncbi.nlm.nih.gov/compound/20579297#section=2D-Structure	12/04/2018
20633702	https://pubchem.ncbi.nlm.nih.gov/compound/20633702#section=2D-Structure	12/04/2018
20634531	https://pubchem.ncbi.nlm.nih.gov/compound/20634531#section=2D-Structure	12/04/2018
20647822	https://pubchem.ncbi.nlm.nih.gov/compound/20647822#section=2D-Structure	12/04/2018
20670476	https://pubchem.ncbi.nlm.nih.gov/compound/20670476#section=2D-Structure	12/04/2018
20671377	https://pubchem.ncbi.nlm.nih.gov/compound/20671377#section=2D-Structure	12/04/2018
20683762	https://pubchem.ncbi.nlm.nih.gov/compound/20683762#section=2D-Structure	12/04/2018
20685235	https://pubchem.ncbi.nlm.nih.gov/compound/20685235#section=2D-Structure	12/04/2018
20719177	https://pubchem.ncbi.nlm.nih.gov/compound/20719177#section=2D-Structure	12/04/2018
20719569	https://pubchem.ncbi.nlm.nih.gov/compound/20719569#section=2D-Structure	12/04/2018
20768284	https://pubchem.ncbi.nlm.nih.gov/compound/20768284#section=2D-Structure	12/04/2018
20769425	https://pubchem.ncbi.nlm.nih.gov/compound/20769425#section=2D-Structure	12/04/2018
20802422	https://pubchem.ncbi.nlm.nih.gov/compound/20802422#section=2D-Structure	12/04/2018
20905950	https://pubchem.ncbi.nlm.nih.gov/compound/20905950#section=2D-Structure	12/04/2018
21020570	https://pubchem.ncbi.nlm.nih.gov/compound/21020570#section=2D-Structure	12/04/2018
21035856	https://pubchem.ncbi.nlm.nih.gov/compound/21035856#section=2D-Structure	12/04/2018
21049503	https://pubchem.ncbi.nlm.nih.gov/compound/21049503#section=2D-Structure	12/04/2018
21124385	https://pubchem.ncbi.nlm.nih.gov/compound/21124385#section=2D-Structure	12/04/2018
21126383	https://pubchem.ncbi.nlm.nih.gov/compound/21126383#section=2D-Structure	12/04/2018
21149845	https://pubchem.ncbi.nlm.nih.gov/compound/21149845#section=2D-Structure	12/04/2018
21150706	https://pubchem.ncbi.nlm.nih.gov/compound/21150706#section=2D-Structure	12/04/2018
21155994	https://pubchem.ncbi.nlm.nih.gov/compound/21155994#section=2D-Structure	12/04/2018
21161174	https://pubchem.ncbi.nlm.nih.gov/compound/21161174#section=2D-Structure	12/04/2018
21163536	https://pubchem.ncbi.nlm.nih.gov/compound/21163536#section=2D-Structure	12/04/2018
21200752	https://pubchem.ncbi.nlm.nih.gov/compound/21200752#section=2D-Structure	12/04/2018
21236858	https://pubchem.ncbi.nlm.nih.gov/compound/21236858#section=2D-Structure	12/04/2018
21245543	https://pubchem.ncbi.nlm.nih.gov/compound/21245543#section=2D-Structure	12/04/2018
21245709	https://pubchem.ncbi.nlm.nih.gov/compound/21245709#section=2D-Structure	12/04/2018
21248839	https://pubchem.ncbi.nlm.nih.gov/compound/21248839#section=2D-Structure	12/04/2018
21252052	https://pubchem.ncbi.nlm.nih.gov/compound/21252052#section=2D-Structure	12/04/2018
21255083	https://pubchem.ncbi.nlm.nih.gov/compound/21255083#section=2D-Structure	12/04/2018
21264001	https://pubchem.ncbi.nlm.nih.gov/compound/21264001#section=2D-Structure	12/04/2018
21279650	https://pubchem.ncbi.nlm.nih.gov/compound/21279650#section=2D-Structure	12/04/2018
21291610	https://pubchem.ncbi.nlm.nih.gov/compound/21291610#section=2D-Structure	12/04/2018
21294271	https://pubchem.ncbi.nlm.nih.gov/compound/21294271#section=2D-Structure	12/04/2018
21297116	https://pubchem.ncbi.nlm.nih.gov/compound/21297116#section=2D-Structure	12/04/2018
21301305	https://pubchem.ncbi.nlm.nih.gov/compound/21301305#section=2D-Structure	12/04/2018
21319714	https://pubchem.ncbi.nlm.nih.gov/compound/21319714#section=2D-Structure	12/04/2018
21321747	https://pubchem.ncbi.nlm.nih.gov/compound/21321747#section=2D-Structure	12/04/2018
21332769	https://pubchem.ncbi.nlm.nih.gov/compound/21332769#section=2D-Structure	12/04/2018
21343489	https://pubchem.ncbi.nlm.nih.gov/compound/21343489#section=2D-Structure	12/04/2018
21362584	https://pubchem.ncbi.nlm.nih.gov/compound/21362584#section=2D-Structure	12/04/2018
21404348	https://pubchem.ncbi.nlm.nih.gov/compound/21404348#section=2D-Structure	12/04/2018
21413046	https://pubchem.ncbi.nlm.nih.gov/compound/21413046#section=2D-Structure	12/04/2018
21418739	https://pubchem.ncbi.nlm.nih.gov/compound/21418739#section=2D-Structure	12/04/2018
21432755	https://pubchem.ncbi.nlm.nih.gov/compound/21432755#section=2D-Structure	12/04/2018
21434358	https://pubchem.ncbi.nlm.nih.gov/compound/21434358#section=2D-Structure	12/04/2018
21452179	https://pubchem.ncbi.nlm.nih.gov/compound/21452179#section=2D-Structure	12/04/2018
21459947	https://pubchem.ncbi.nlm.nih.gov/compound/21459947#section=2D-Structure	12/04/2018
21468609	https://pubchem.ncbi.nlm.nih.gov/compound/21468609#section=2D-Structure	12/04/2018
21471232	https://pubchem.ncbi.nlm.nih.gov/compound/21471232#section=2D-Structure	12/04/2018
21482732	https://pubchem.ncbi.nlm.nih.gov/compound/21482732#section=2D-Structure	12/04/2018
21499776	https://pubchem.ncbi.nlm.nih.gov/compound/21499776#section=2D-Structure	12/04/2018
21508511	https://pubchem.ncbi.nlm.nih.gov/compound/21508511#section=2D-Structure	12/04/2018
21546946	https://pubchem.ncbi.nlm.nih.gov/compound/21546946#section=2D-Structure	12/04/2018
21554390	https://pubchem.ncbi.nlm.nih.gov/compound/21554390#section=2D-Structure	12/04/2018
21556762	https://pubchem.ncbi.nlm.nih.gov/compound/21556762#section=2D-Structure	12/04/2018
21562234	https://pubchem.ncbi.nlm.nih.gov/compound/21562234#section=2D-Structure	12/04/2018
21584981	https://pubchem.ncbi.nlm.nih.gov/compound/21584981#section=2D-Structure	12/04/2018
21588825	https://pubchem.ncbi.nlm.nih.gov/compound/21588825#section=2D-Structure	12/04/2018
21604943	https://pubchem.ncbi.nlm.nih.gov/compound/21604943#section=2D-Structure	12/04/2018
21618022	https://pubchem.ncbi.nlm.nih.gov/compound/21618022#section=2D-Structure	12/04/2018
21644376	https://pubchem.ncbi.nlm.nih.gov/compound/21644376#section=2D-Structure	12/04/2018
21659866	https://pubchem.ncbi.nlm.nih.gov/compound/21659866#section=2D-Structure	12/04/2018
21679660	https://pubchem.ncbi.nlm.nih.gov/compound/21679660#section=2D-Structure	12/04/2018
21689205	https://pubchem.ncbi.nlm.nih.gov/compound/21689205#section=2D-Structure	12/04/2018
21693504	https://pubchem.ncbi.nlm.nih.gov/compound/21693504#section=2D-Structure	12/04/2018
21694584	https://pubchem.ncbi.nlm.nih.gov/compound/21694584#section=2D-Structure	12/04/2018
21733015	https://pubchem.ncbi.nlm.nih.gov/compound/21733015#section=2D-Structure	12/04/2018
21733016	https://pubchem.ncbi.nlm.nih.gov/compound/21733016#section=2D-Structure	12/04/2018
21735901	https://pubchem.ncbi.nlm.nih.gov/compound/21735901#section=2D-Structure	12/04/2018
21737124	https://pubchem.ncbi.nlm.nih.gov/compound/21737124#section=2D-Structure	12/04/2018
21742326	https://pubchem.ncbi.nlm.nih.gov/compound/21742326#section=2D-Structure	12/04/2018
21800405	https://pubchem.ncbi.nlm.nih.gov/compound/21800405#section=2D-Structure	12/04/2018
21806094	https://pubchem.ncbi.nlm.nih.gov/compound/21806094#section=2D-Structure	12/04/2018
21845192	https://pubchem.ncbi.nlm.nih.gov/compound/21845192#section=2D-Structure	12/04/2018
21849424	https://pubchem.ncbi.nlm.nih.gov/compound/21849424#section=2D-Structure	12/04/2018
21851400	https://pubchem.ncbi.nlm.nih.gov/compound/21851400#section=2D-Structure	12/04/2018
21859659	https://pubchem.ncbi.nlm.nih.gov/compound/21859659#section=2D-Structure	12/04/2018
21865271	https://pubchem.ncbi.nlm.nih.gov/compound/21865271#section=2D-Structure	12/04/2018
21883432	https://pubchem.ncbi.nlm.nih.gov/compound/21883432#section=2D-Structure	12/04/2018
21900182	https://pubchem.ncbi.nlm.nih.gov/compound/21900182#section=2D-Structure	12/04/2018
21900263	https://pubchem.ncbi.nlm.nih.gov/compound/21900263#section=2D-Structure	12/04/2018
21915883	https://pubchem.ncbi.nlm.nih.gov/compound/21915883#section=2D-Structure	12/04/2018
21920014	https://pubchem.ncbi.nlm.nih.gov/compound/21920014#section=2D-Structure	12/04/2018
21949285	https://pubchem.ncbi.nlm.nih.gov/compound/21949285#section=2D-Structure	12/04/2018
21958899	https://pubchem.ncbi.nlm.nih.gov/compound/21958899#section=2D-Structure	12/04/2018
21988577	https://pubchem.ncbi.nlm.nih.gov/compound/21988577#section=2D-Structure	12/04/2018
21989477	https://pubchem.ncbi.nlm.nih.gov/compound/21989477#section=2D-Structure	12/04/2018
21989906	https://pubchem.ncbi.nlm.nih.gov/compound/21989906#section=2D-Structure	12/04/2018
21993121	https://pubchem.ncbi.nlm.nih.gov/compound/21993121#section=2D-Structure	12/04/2018
21997363	https://pubchem.ncbi.nlm.nih.gov/compound/21997363#section=2D-Structure	12/04/2018
21998265	https://pubchem.ncbi.nlm.nih.gov/compound/21998265#section=2D-Structure	12/04/2018
22007742	https://pubchem.ncbi.nlm.nih.gov/compound/22007742#section=2D-Structure	12/04/2018
22008537	https://pubchem.ncbi.nlm.nih.gov/compound/22008537#section=2D-Structure	12/04/2018
22017896	https://pubchem.ncbi.nlm.nih.gov/compound/22017896#section=2D-Structure	12/04/2018
22027424	https://pubchem.ncbi.nlm.nih.gov/compound/22027424#section=2D-Structure	12/04/2018
22035057	https://pubchem.ncbi.nlm.nih.gov/compound/22035057#section=2D-Structure	12/04/2018
22044341	https://pubchem.ncbi.nlm.nih.gov/compound/22044341#section=2D-Structure	12/04/2018
22055164	https://pubchem.ncbi.nlm.nih.gov/compound/22055164#section=2D-Structure	12/04/2018
22063849	https://pubchem.ncbi.nlm.nih.gov/compound/22063849#section=2D-Structure	12/04/2018
22079190	https://pubchem.ncbi.nlm.nih.gov/compound/22079190#section=2D-Structure	12/04/2018
22089538	https://pubchem.ncbi.nlm.nih.gov/compound/22089538#section=2D-Structure	12/04/2018
22091257	https://pubchem.ncbi.nlm.nih.gov/compound/22091257#section=2D-Structure	12/04/2018
22142103	https://pubchem.ncbi.nlm.nih.gov/compound/22142103#section=2D-Structure	12/04/2018
22144280	https://pubchem.ncbi.nlm.nih.gov/compound/22144280#section=2D-Structure	12/04/2018
22155671	https://pubchem.ncbi.nlm.nih.gov/compound/22155671#section=2D-Structure	12/04/2018
22222534	https://pubchem.ncbi.nlm.nih.gov/compound/22222534#section=2D-Structure	12/04/2018
22223423	https://pubchem.ncbi.nlm.nih.gov/compound/22223423#section=2D-Structure	12/04/2018
22256186	https://pubchem.ncbi.nlm.nih.gov/compound/22256186#section=2D-Structure	12/04/2018
22259342	https://pubchem.ncbi.nlm.nih.gov/compound/22259342#section=2D-Structure	12/04/2018
22269932	https://pubchem.ncbi.nlm.nih.gov/compound/22269932#section=2D-Structure	12/04/2018
22273406	https://pubchem.ncbi.nlm.nih.gov/compound/22273406#section=2D-Structure	12/04/2018
22279421	https://pubchem.ncbi.nlm.nih.gov/compound/22279421#section=2D-Structure	12/04/2018
22283121	https://pubchem.ncbi.nlm.nih.gov/compound/22283121#section=2D-Structure	12/04/2018
22311614	https://pubchem.ncbi.nlm.nih.gov/compound/22311614#section=2D-Structure	12/04/2018
22316960	https://pubchem.ncbi.nlm.nih.gov/compound/22316960#section=2D-Structure	12/04/2018
22343821	https://pubchem.ncbi.nlm.nih.gov/compound/22343821#section=2D-Structure	12/04/2018
22347070	https://pubchem.ncbi.nlm.nih.gov/compound/22347070#section=2D-Structure	12/04/2018
22411802	https://pubchem.ncbi.nlm.nih.gov/compound/22411802#section=2D-Structure	12/04/2018
22418662	https://pubchem.ncbi.nlm.nih.gov/compound/22418662#section=2D-Structure	12/04/2018
22440931	https://pubchem.ncbi.nlm.nih.gov/compound/22440931#section=2D-Structure	12/04/2018
22450194	https://pubchem.ncbi.nlm.nih.gov/compound/22450194#section=2D-Structure	12/04/2018
22452043	https://pubchem.ncbi.nlm.nih.gov/compound/22452043#section=2D-Structure	12/04/2018
22544447	https://pubchem.ncbi.nlm.nih.gov/compound/22544447#section=2D-Structure	12/04/2018
22571659	https://pubchem.ncbi.nlm.nih.gov/compound/22571659#section=2D-Structure	12/04/2018
22608954	https://pubchem.ncbi.nlm.nih.gov/compound/22608954#section=2D-Structure	12/04/2018
22609743	https://pubchem.ncbi.nlm.nih.gov/compound/22609743#section=2D-Structure	12/04/2018
22616673	https://pubchem.ncbi.nlm.nih.gov/compound/22616673#section=2D-Structure	12/04/2018
22619263	https://pubchem.ncbi.nlm.nih.gov/compound/22619263#section=2D-Structure	12/04/2018
22711974	https://pubchem.ncbi.nlm.nih.gov/compound/22711974#section=2D-Structure	12/04/2018
22722294	https://pubchem.ncbi.nlm.nih.gov/compound/22722294#section=2D-Structure	12/04/2018
22726102	https://pubchem.ncbi.nlm.nih.gov/compound/22726102#section=2D-Structure	12/04/2018
22730101	https://pubchem.ncbi.nlm.nih.gov/compound/22730101#section=2D-Structure	12/04/2018
22731857	https://pubchem.ncbi.nlm.nih.gov/compound/22731857#section=2D-Structure	12/04/2018
22761681	https://pubchem.ncbi.nlm.nih.gov/compound/22761681#section=2D-Structure	12/04/2018
22773809	https://pubchem.ncbi.nlm.nih.gov/compound/22773809#section=2D-Structure	12/04/2018
22797314	https://pubchem.ncbi.nlm.nih.gov/compound/22797314#section=2D-Structure	12/04/2018
22797315	https://pubchem.ncbi.nlm.nih.gov/compound/22797315#section=2D-Structure	12/04/2018
22819031	https://pubchem.ncbi.nlm.nih.gov/compound/22819031#section=2D-Structure	12/04/2018
22851271	https://pubchem.ncbi.nlm.nih.gov/compound/22851271#section=2D-Structure	12/04/2018
22863343	https://pubchem.ncbi.nlm.nih.gov/compound/22863343#section=2D-Structure	12/04/2018
22935915	https://pubchem.ncbi.nlm.nih.gov/compound/22935915#section=2D-Structure	12/04/2018
22946651	https://pubchem.ncbi.nlm.nih.gov/compound/22946651#section=2D-Structure	12/04/2018
22950254	https://pubchem.ncbi.nlm.nih.gov/compound/22950254#section=2D-Structure	12/04/2018
22954023	https://pubchem.ncbi.nlm.nih.gov/compound/22954023#section=2D-Structure	12/04/2018
22973529	https://pubchem.ncbi.nlm.nih.gov/compound/22973529#section=2D-Structure	12/04/2018
22993117	https://pubchem.ncbi.nlm.nih.gov/compound/22993117#section=2D-Structure	12/04/2018
23008478	https://pubchem.ncbi.nlm.nih.gov/compound/23008478#section=2D-Structure	12/04/2018
23019770	https://pubchem.ncbi.nlm.nih.gov/compound/23019770#section=2D-Structure	12/04/2018
23023099	https://pubchem.ncbi.nlm.nih.gov/compound/23023099#section=2D-Structure	12/04/2018
23044470	https://pubchem.ncbi.nlm.nih.gov/compound/23044470#section=2D-Structure	12/04/2018
23053241	https://pubchem.ncbi.nlm.nih.gov/compound/23053241#section=2D-Structure	12/04/2018
23075362	https://pubchem.ncbi.nlm.nih.gov/compound/23075362#section=2D-Structure	12/04/2018
23081213	https://pubchem.ncbi.nlm.nih.gov/compound/23081213#section=2D-Structure	12/04/2018
23087553	https://pubchem.ncbi.nlm.nih.gov/compound/23087553#section=2D-Structure	12/04/2018
23088825	https://pubchem.ncbi.nlm.nih.gov/compound/23088825#section=2D-Structure	12/04/2018
23088856	https://pubchem.ncbi.nlm.nih.gov/compound/23088856#section=2D-Structure	12/04/2018
23089048	https://pubchem.ncbi.nlm.nih.gov/compound/23089048#section=2D-Structure	12/04/2018
23089545	https://pubchem.ncbi.nlm.nih.gov/compound/23089545#section=2D-Structure	12/04/2018
23106197	https://pubchem.ncbi.nlm.nih.gov/compound/23106197#section=2D-Structure	12/04/2018
23113132	https://pubchem.ncbi.nlm.nih.gov/compound/23113132#section=2D-Structure	12/04/2018
23136099	https://pubchem.ncbi.nlm.nih.gov/compound/23136099#section=2D-Structure	12/04/2018
23148569	https://pubchem.ncbi.nlm.nih.gov/compound/23148569#section=2D-Structure	12/04/2018
23153007	https://pubchem.ncbi.nlm.nih.gov/compound/23153007#section=2D-Structure	12/04/2018
23159403	https://pubchem.ncbi.nlm.nih.gov/compound/23159403#section=2D-Structure	12/04/2018
23168673	https://pubchem.ncbi.nlm.nih.gov/compound/23168673#section=2D-Structure	12/04/2018
23170387	https://pubchem.ncbi.nlm.nih.gov/compound/23170387#section=2D-Structure	12/04/2018
23187229	https://pubchem.ncbi.nlm.nih.gov/compound/23187229#section=2D-Structure	12/04/2018
23200758	https://pubchem.ncbi.nlm.nih.gov/compound/23200758#section=2D-Structure	12/04/2018
23206807	https://pubchem.ncbi.nlm.nih.gov/compound/23206807#section=2D-Structure	12/04/2018
23226182	https://pubchem.ncbi.nlm.nih.gov/compound/23226182#section=2D-Structure	12/04/2018
23260893	https://pubchem.ncbi.nlm.nih.gov/compound/23260893#section=2D-Structure	12/04/2018
23261908	https://pubchem.ncbi.nlm.nih.gov/compound/23261908#section=2D-Structure	12/04/2018
23268576	https://pubchem.ncbi.nlm.nih.gov/compound/23268576#section=2D-Structure	12/04/2018
23274456	https://pubchem.ncbi.nlm.nih.gov/compound/23274456#section=2D-Structure	12/04/2018
23291882	https://pubchem.ncbi.nlm.nih.gov/compound/23291882#section=2D-Structure	12/04/2018
23298007	https://pubchem.ncbi.nlm.nih.gov/compound/23298007#section=2D-Structure	12/04/2018
23314567	https://pubchem.ncbi.nlm.nih.gov/compound/23314567#section=2D-Structure	12/04/2018
23331091	https://pubchem.ncbi.nlm.nih.gov/compound/23331091#section=2D-Structure	12/04/2018
23338253	https://pubchem.ncbi.nlm.nih.gov/compound/23338253#section=2D-Structure	12/04/2018
23369455	https://pubchem.ncbi.nlm.nih.gov/compound/23369455#section=2D-Structure	12/04/2018
23383540	https://pubchem.ncbi.nlm.nih.gov/compound/23383540#section=2D-Structure	12/04/2018
23383721	https://pubchem.ncbi.nlm.nih.gov/compound/23383721#section=2D-Structure	12/04/2018
23385219	https://pubchem.ncbi.nlm.nih.gov/compound/23385219#section=2D-Structure	12/04/2018
23390761	https://pubchem.ncbi.nlm.nih.gov/compound/23390761#section=2D-Structure	12/04/2018
23460920	https://pubchem.ncbi.nlm.nih.gov/compound/23460920#section=2D-Structure	12/04/2018
23461000	https://pubchem.ncbi.nlm.nih.gov/compound/23461000#section=2D-Structure	12/04/2018
23469335	https://pubchem.ncbi.nlm.nih.gov/compound/23469335#section=2D-Structure	12/04/2018
23506865	https://pubchem.ncbi.nlm.nih.gov/compound/23506865#section=2D-Structure	12/04/2018
23508635	https://pubchem.ncbi.nlm.nih.gov/compound/23508635#section=2D-Structure	12/04/2018
23519194	https://pubchem.ncbi.nlm.nih.gov/compound/23519194#section=2D-Structure	12/04/2018
23586366	https://pubchem.ncbi.nlm.nih.gov/compound/23586366#section=2D-Structure	12/04/2018
23589081	https://pubchem.ncbi.nlm.nih.gov/compound/23589081#section=2D-Structure	12/04/2018
23615125	https://pubchem.ncbi.nlm.nih.gov/compound/23615125#section=2D-Structure	12/04/2018
23616257	https://pubchem.ncbi.nlm.nih.gov/compound/23616257#section=2D-Structure	12/04/2018
23621138	https://pubchem.ncbi.nlm.nih.gov/compound/23621138#section=2D-Structure	12/04/2018
23623862	https://pubchem.ncbi.nlm.nih.gov/compound/23623862#section=2D-Structure	12/04/2018
23667834	https://pubchem.ncbi.nlm.nih.gov/compound/23667834#section=2D-Structure	12/04/2018
23669117	https://pubchem.ncbi.nlm.nih.gov/compound/23669117#section=2D-Structure	12/04/2018
23683927	https://pubchem.ncbi.nlm.nih.gov/compound/23683927#section=2D-Structure	12/04/2018
24160757	https://pubchem.ncbi.nlm.nih.gov/compound/24160757#section=2D-Structure	12/04/2018
24181864	https://pubchem.ncbi.nlm.nih.gov/compound/24181864#section=2D-Structure	12/04/2018
24183653	https://pubchem.ncbi.nlm.nih.gov/compound/24183653#section=2D-Structure	12/04/2018
24185246	https://pubchem.ncbi.nlm.nih.gov/compound/24185246#section=2D-Structure	12/04/2018
24185259	https://pubchem.ncbi.nlm.nih.gov/compound/24185259#section=2D-Structure	12/04/2018
24185842	https://pubchem.ncbi.nlm.nih.gov/compound/24185842#section=2D-Structure	12/04/2018
24187306	https://pubchem.ncbi.nlm.nih.gov/compound/24187306#section=2D-Structure	12/04/2018
24196718	https://pubchem.ncbi.nlm.nih.gov/compound/24196718#section=2D-Structure	12/04/2018
24201679	https://pubchem.ncbi.nlm.nih.gov/compound/24201679#section=2D-Structure	12/04/2018
24444467	https://pubchem.ncbi.nlm.nih.gov/compound/24444467#section=2D-Structure	12/04/2018
24695756	https://pubchem.ncbi.nlm.nih.gov/compound/24695756#section=2D-Structure	12/04/2018
24696597	https://pubchem.ncbi.nlm.nih.gov/compound/24696597#section=2D-Structure	12/04/2018
24698852	https://pubchem.ncbi.nlm.nih.gov/compound/24698852#section=2D-Structure	12/04/2018
24705212	https://pubchem.ncbi.nlm.nih.gov/compound/24705212#section=2D-Structure	12/04/2018
24706947	https://pubchem.ncbi.nlm.nih.gov/compound/24706947#section=2D-Structure	12/04/2018
24740519	https://pubchem.ncbi.nlm.nih.gov/compound/24740519#section=2D-Structure	12/04/2018
24744061	https://pubchem.ncbi.nlm.nih.gov/compound/24744061#section=2D-Structure	12/04/2018
24751318	https://pubchem.ncbi.nlm.nih.gov/compound/24751318#section=2D-Structure	12/04/2018
24836468	https://pubchem.ncbi.nlm.nih.gov/compound/24836468#section=2D-Structure	12/04/2018
24884435	https://pubchem.ncbi.nlm.nih.gov/compound/24884435#section=2D-Structure	12/04/2018
24901765	https://pubchem.ncbi.nlm.nih.gov/compound/24901765#section=2D-Structure	12/04/2018
24977317	https://pubchem.ncbi.nlm.nih.gov/compound/24977317#section=2D-Structure	12/04/2018
25017921	https://pubchem.ncbi.nlm.nih.gov/compound/25017921#section=2D-Structure	12/04/2018
25021915	https://pubchem.ncbi.nlm.nih.gov/compound/25021915#section=2D-Structure	12/04/2018
25021949	https://pubchem.ncbi.nlm.nih.gov/compound/25021949#section=2D-Structure	12/04/2018
25085678	https://pubchem.ncbi.nlm.nih.gov/compound/25085678#section=2D-Structure	12/04/2018
25146060	https://pubchem.ncbi.nlm.nih.gov/compound/25146060#section=2D-Structure	12/04/2018
25146167	https://pubchem.ncbi.nlm.nih.gov/compound/25146167#section=2D-Structure	12/04/2018
25240632	https://pubchem.ncbi.nlm.nih.gov/compound/25240632#section=2D-Structure	12/04/2018
25269268	https://pubchem.ncbi.nlm.nih.gov/compound/25269268#section=2D-Structure	12/04/2018
25418168	https://pubchem.ncbi.nlm.nih.gov/compound/25418168#section=2D-Structure	12/04/2018
26190285	https://pubchem.ncbi.nlm.nih.gov/compound/26190285#section=2D-Structure	12/04/2018
26192505	https://pubchem.ncbi.nlm.nih.gov/compound/26192505#section=2D-Structure	12/04/2018
26414293	https://pubchem.ncbi.nlm.nih.gov/compound/26414293#section=2D-Structure	12/04/2018
26596633	https://pubchem.ncbi.nlm.nih.gov/compound/26596633#section=2D-Structure	12/04/2018
26618528	https://pubchem.ncbi.nlm.nih.gov/compound/26618528#section=2D-Structure	12/04/2018
26841598	https://pubchem.ncbi.nlm.nih.gov/compound/26841598#section=2D-Structure	12/04/2018
27109432	https://pubchem.ncbi.nlm.nih.gov/compound/27109432#section=2D-Structure	12/04/2018
28300971	https://pubchem.ncbi.nlm.nih.gov/compound/28300971#section=2D-Structure	12/04/2018
28301007	https://pubchem.ncbi.nlm.nih.gov/compound/28301007#section=2D-Structure	12/04/2018
28355885	https://pubchem.ncbi.nlm.nih.gov/compound/28355885#section=2D-Structure	12/04/2018
28401765	https://pubchem.ncbi.nlm.nih.gov/compound/28401765#section=2D-Structure	12/04/2018
28413080	https://pubchem.ncbi.nlm.nih.gov/compound/28413080#section=2D-Structure	12/04/2018
28623773	https://pubchem.ncbi.nlm.nih.gov/compound/28623773#section=2D-Structure	12/04/2018
28623920	https://pubchem.ncbi.nlm.nih.gov/compound/28623920#section=2D-Structure	12/04/2018
28690070	https://pubchem.ncbi.nlm.nih.gov/compound/28690070#section=2D-Structure	12/04/2018
28775637	https://pubchem.ncbi.nlm.nih.gov/compound/28775637#section=2D-Structure	12/04/2018
28786212	https://pubchem.ncbi.nlm.nih.gov/compound/28786212#section=2D-Structure	12/04/2018
28827257	https://pubchem.ncbi.nlm.nih.gov/compound/28827257#section=2D-Structure	12/04/2018
28857882	https://pubchem.ncbi.nlm.nih.gov/compound/28857882#section=2D-Structure	12/04/2018
28857979	https://pubchem.ncbi.nlm.nih.gov/compound/28857979#section=2D-Structure	12/04/2018
28864552	https://pubchem.ncbi.nlm.nih.gov/compound/28864552#section=2D-Structure	12/04/2018
28994945	https://pubchem.ncbi.nlm.nih.gov/compound/28994945#section=2D-Structure	12/04/2018
29010945	https://pubchem.ncbi.nlm.nih.gov/compound/29010945#section=2D-Structure	12/04/2018
29046582	https://pubchem.ncbi.nlm.nih.gov/compound/29046582#section=2D-Structure	12/04/2018
29207289	https://pubchem.ncbi.nlm.nih.gov/compound/29207289#section=2D-Structure	12/04/2018
29230770	https://pubchem.ncbi.nlm.nih.gov/compound/29230770#section=2D-Structure	12/04/2018
29376054	https://pubchem.ncbi.nlm.nih.gov/compound/29376054#section=2D-Structure	12/04/2018
29516616	https://pubchem.ncbi.nlm.nih.gov/compound/29516616#section=2D-Structure	12/04/2018
29546144	https://pubchem.ncbi.nlm.nih.gov/compound/29546144#section=2D-Structure	12/04/2018
29922010	https://pubchem.ncbi.nlm.nih.gov/compound/29922010#section=2D-Structure	12/04/2018
29939947	https://pubchem.ncbi.nlm.nih.gov/compound/29939947#section=2D-Structure	12/04/2018
31047431	https://pubchem.ncbi.nlm.nih.gov/compound/31047431#section=2D-Structure	12/04/2018
31196275	https://pubchem.ncbi.nlm.nih.gov/compound/31196275#section=2D-Structure	12/04/2018
32158473	https://pubchem.ncbi.nlm.nih.gov/compound/32158473#section=2D-Structure	12/04/2018
32741379	https://pubchem.ncbi.nlm.nih.gov/compound/32741379#section=2D-Structure	12/04/2018
33780198	https://pubchem.ncbi.nlm.nih.gov/compound/33780198#section=2D-Structure	12/04/2018
35396650	https://pubchem.ncbi.nlm.nih.gov/compound/35396650#section=2D-Structure	12/04/2018
36688886	https://pubchem.ncbi.nlm.nih.gov/compound/36688886#section=2D-Structure	12/04/2018
36690217	https://pubchem.ncbi.nlm.nih.gov/compound/36690217#section=2D-Structure	12/04/2018
37549497	https://pubchem.ncbi.nlm.nih.gov/compound/37549497#section=2D-Structure	12/04/2018
39349629	https://pubchem.ncbi.nlm.nih.gov/compound/39349629#section=2D-Structure	12/04/2018
39351364	https://pubchem.ncbi.nlm.nih.gov/compound/39351364#section=2D-Structure	12/04/2018
39359282	https://pubchem.ncbi.nlm.nih.gov/compound/39359282#section=2D-Structure	12/04/2018
39372046	https://pubchem.ncbi.nlm.nih.gov/compound/39372046#section=2D-Structure	12/04/2018
39379391	https://pubchem.ncbi.nlm.nih.gov/compound/39379391#section=2D-Structure	12/04/2018
39422775	https://pubchem.ncbi.nlm.nih.gov/compound/39422775#section=2D-Structure	12/04/2018
39438999	https://pubchem.ncbi.nlm.nih.gov/compound/39438999#section=2D-Structure	12/04/2018
39443876	https://pubchem.ncbi.nlm.nih.gov/compound/39443876#section=2D-Structure	12/04/2018
39730115	https://pubchem.ncbi.nlm.nih.gov/compound/39730115#section=2D-Structure	12/04/2018
39848957	https://pubchem.ncbi.nlm.nih.gov/compound/39848957#section=2D-Structure	12/04/2018
40025281	https://pubchem.ncbi.nlm.nih.gov/compound/40025281#section=2D-Structure	12/04/2018
40130816	https://pubchem.ncbi.nlm.nih.gov/compound/40130816#section=2D-Structure	12/04/2018
40429701	https://pubchem.ncbi.nlm.nih.gov/compound/40429701#section=2D-Structure	12/04/2018
40487526	https://pubchem.ncbi.nlm.nih.gov/compound/40487526#section=2D-Structure	12/04/2018
40637900	https://pubchem.ncbi.nlm.nih.gov/compound/40637900#section=2D-Structure	12/04/2018
40729619	https://pubchem.ncbi.nlm.nih.gov/compound/40729619#section=2D-Structure	12/04/2018
40844619	https://pubchem.ncbi.nlm.nih.gov/compound/40844619#section=2D-Structure	12/04/2018
41725332	https://pubchem.ncbi.nlm.nih.gov/compound/41725332#section=2D-Structure	12/04/2018
42070623	https://pubchem.ncbi.nlm.nih.gov/compound/42070623#section=2D-Structure	12/04/2018
42070627	https://pubchem.ncbi.nlm.nih.gov/compound/42070627#section=2D-Structure	12/04/2018
42618263	https://pubchem.ncbi.nlm.nih.gov/compound/42618263#section=2D-Structure	12/04/2018
42626537	https://pubchem.ncbi.nlm.nih.gov/compound/42626537#section=2D-Structure	12/04/2018
42626757	https://pubchem.ncbi.nlm.nih.gov/compound/42626757#section=2D-Structure	12/04/2018
42626797	https://pubchem.ncbi.nlm.nih.gov/compound/42626797#section=2D-Structure	12/04/2018
42913588	https://pubchem.ncbi.nlm.nih.gov/compound/42913588#section=2D-Structure	12/04/2018
42948508	https://pubchem.ncbi.nlm.nih.gov/compound/42948508#section=2D-Structure	12/04/2018
43120784	https://pubchem.ncbi.nlm.nih.gov/compound/43120784#section=2D-Structure	12/04/2018
43129458	https://pubchem.ncbi.nlm.nih.gov/compound/43129458#section=2D-Structure	12/04/2018
43137309	https://pubchem.ncbi.nlm.nih.gov/compound/43137309#section=2D-Structure	12/04/2018
43145280	https://pubchem.ncbi.nlm.nih.gov/compound/43145280#section=2D-Structure	12/04/2018
43145302	https://pubchem.ncbi.nlm.nih.gov/compound/43145302#section=2D-Structure	12/04/2018
43148342	https://pubchem.ncbi.nlm.nih.gov/compound/43148342#section=2D-Structure	12/04/2018
43165215	https://pubchem.ncbi.nlm.nih.gov/compound/43165215#section=2D-Structure	12/04/2018
43174267	https://pubchem.ncbi.nlm.nih.gov/compound/43174267#section=2D-Structure	12/04/2018
43174360	https://pubchem.ncbi.nlm.nih.gov/compound/43174360#section=2D-Structure	12/04/2018
43180178	https://pubchem.ncbi.nlm.nih.gov/compound/43180178#section=2D-Structure	12/04/2018
43202023	https://pubchem.ncbi.nlm.nih.gov/compound/43202023#section=2D-Structure	12/04/2018
43219216	https://pubchem.ncbi.nlm.nih.gov/compound/43219216#section=2D-Structure	12/04/2018
43219852	https://pubchem.ncbi.nlm.nih.gov/compound/43219852#section=2D-Structure	12/04/2018
43263558	https://pubchem.ncbi.nlm.nih.gov/compound/43263558#section=2D-Structure	12/04/2018
43265964	https://pubchem.ncbi.nlm.nih.gov/compound/43265964#section=2D-Structure	12/04/2018
43275108	https://pubchem.ncbi.nlm.nih.gov/compound/43275108#section=2D-Structure	12/04/2018
43302081	https://pubchem.ncbi.nlm.nih.gov/compound/43302081#section=2D-Structure	12/04/2018
43311828	https://pubchem.ncbi.nlm.nih.gov/compound/43311828#section=2D-Structure	12/04/2018
43320061	https://pubchem.ncbi.nlm.nih.gov/compound/43320061#section=2D-Structure	12/04/2018
43321473	https://pubchem.ncbi.nlm.nih.gov/compound/43321473#section=2D-Structure	12/04/2018
43348463	https://pubchem.ncbi.nlm.nih.gov/compound/43348463#section=2D-Structure	12/04/2018
43365613	https://pubchem.ncbi.nlm.nih.gov/compound/43365613#section=2D-Structure	12/04/2018
43365860	https://pubchem.ncbi.nlm.nih.gov/compound/43365860#section=2D-Structure	12/04/2018
43365944	https://pubchem.ncbi.nlm.nih.gov/compound/43365944#section=2D-Structure	12/04/2018
43365958	https://pubchem.ncbi.nlm.nih.gov/compound/43365958#section=2D-Structure	12/04/2018
43366049	https://pubchem.ncbi.nlm.nih.gov/compound/43366049#section=2D-Structure	12/04/2018
43366075	https://pubchem.ncbi.nlm.nih.gov/compound/43366075#section=2D-Structure	12/04/2018
43366105	https://pubchem.ncbi.nlm.nih.gov/compound/43366105#section=2D-Structure	12/04/2018
43366186	https://pubchem.ncbi.nlm.nih.gov/compound/43366186#section=2D-Structure	12/04/2018
43366223	https://pubchem.ncbi.nlm.nih.gov/compound/43366223#section=2D-Structure	12/04/2018
43366360	https://pubchem.ncbi.nlm.nih.gov/compound/43366360#section=2D-Structure	12/04/2018
43368738	https://pubchem.ncbi.nlm.nih.gov/compound/43368738#section=2D-Structure	12/04/2018
43373477	https://pubchem.ncbi.nlm.nih.gov/compound/43373477#section=2D-Structure	12/04/2018
43379878	https://pubchem.ncbi.nlm.nih.gov/compound/43379878#section=2D-Structure	12/04/2018
43437808	https://pubchem.ncbi.nlm.nih.gov/compound/43437808#section=2D-Structure	12/04/2018
43444122	https://pubchem.ncbi.nlm.nih.gov/compound/43444122#section=2D-Structure	12/04/2018
43444400	https://pubchem.ncbi.nlm.nih.gov/compound/43444400#section=2D-Structure	12/04/2018
43447446	https://pubchem.ncbi.nlm.nih.gov/compound/43447446#section=2D-Structure	12/04/2018
43457426	https://pubchem.ncbi.nlm.nih.gov/compound/43457426#section=2D-Structure	12/04/2018
43457462	https://pubchem.ncbi.nlm.nih.gov/compound/43457462#section=2D-Structure	12/04/2018
43457481	https://pubchem.ncbi.nlm.nih.gov/compound/43457481#section=2D-Structure	12/04/2018
43458236	https://pubchem.ncbi.nlm.nih.gov/compound/43458236#section=2D-Structure	12/04/2018
43509924	https://pubchem.ncbi.nlm.nih.gov/compound/43509924#section=2D-Structure	12/04/2018
43510011	https://pubchem.ncbi.nlm.nih.gov/compound/43510011#section=2D-Structure	12/04/2018
43512873	https://pubchem.ncbi.nlm.nih.gov/compound/43512873#section=2D-Structure	12/04/2018
43514636	https://pubchem.ncbi.nlm.nih.gov/compound/43514636#section=2D-Structure	12/04/2018
43539706	https://pubchem.ncbi.nlm.nih.gov/compound/43539706#section=2D-Structure	12/04/2018
43551301	https://pubchem.ncbi.nlm.nih.gov/compound/43551301#section=2D-Structure	12/04/2018
43587898	https://pubchem.ncbi.nlm.nih.gov/compound/43587898#section=2D-Structure	12/04/2018
43597382	https://pubchem.ncbi.nlm.nih.gov/compound/43597382#section=2D-Structure	12/04/2018
43600246	https://pubchem.ncbi.nlm.nih.gov/compound/43600246#section=2D-Structure	12/04/2018
43608469	https://pubchem.ncbi.nlm.nih.gov/compound/43608469#section=2D-Structure	12/04/2018
43610329	https://pubchem.ncbi.nlm.nih.gov/compound/43610329#section=2D-Structure	12/04/2018
43614485	https://pubchem.ncbi.nlm.nih.gov/compound/43614485#section=2D-Structure	12/04/2018
43627963	https://pubchem.ncbi.nlm.nih.gov/compound/43627963#section=2D-Structure	12/04/2018
43627964	https://pubchem.ncbi.nlm.nih.gov/compound/43627964#section=2D-Structure	12/04/2018
43680494	https://pubchem.ncbi.nlm.nih.gov/compound/43680494#section=2D-Structure	12/04/2018
43686745	https://pubchem.ncbi.nlm.nih.gov/compound/43686745#section=2D-Structure	12/04/2018
43686755	https://pubchem.ncbi.nlm.nih.gov/compound/43686755#section=2D-Structure	12/04/2018
43710962	https://pubchem.ncbi.nlm.nih.gov/compound/43710962#section=2D-Structure	12/04/2018
43747214	https://pubchem.ncbi.nlm.nih.gov/compound/43747214#section=2D-Structure	12/04/2018
43799606	https://pubchem.ncbi.nlm.nih.gov/compound/43799606#section=2D-Structure	12/04/2018
43839845	https://pubchem.ncbi.nlm.nih.gov/compound/43839845#section=2D-Structure	12/04/2018
44126964	https://pubchem.ncbi.nlm.nih.gov/compound/44126964#section=2D-Structure	12/04/2018
44144900	https://pubchem.ncbi.nlm.nih.gov/compound/44144900#section=2D-Structure	12/04/2018
44147564	https://pubchem.ncbi.nlm.nih.gov/compound/44147564#section=2D-Structure	12/04/2018
44150304	https://pubchem.ncbi.nlm.nih.gov/compound/44150304#section=2D-Structure	12/04/2018
44221760	https://pubchem.ncbi.nlm.nih.gov/compound/44221760#section=2D-Structure	12/04/2018
44223448	https://pubchem.ncbi.nlm.nih.gov/compound/44223448#section=2D-Structure	12/04/2018
44227199	https://pubchem.ncbi.nlm.nih.gov/compound/44227199#section=2D-Structure	12/04/2018
44310468	https://pubchem.ncbi.nlm.nih.gov/compound/44310468#section=2D-Structure	12/04/2018
44310700	https://pubchem.ncbi.nlm.nih.gov/compound/44310700#section=2D-Structure	12/04/2018
44313996	https://pubchem.ncbi.nlm.nih.gov/compound/44313996#section=2D-Structure	12/04/2018
44366677	https://pubchem.ncbi.nlm.nih.gov/compound/44366677#section=2D-Structure	12/04/2018
44456564	https://pubchem.ncbi.nlm.nih.gov/compound/44456564#section=2D-Structure	12/04/2018
44541543	https://pubchem.ncbi.nlm.nih.gov/compound/44541543#section=2D-Structure	12/04/2018
44597473	https://pubchem.ncbi.nlm.nih.gov/compound/44597473#section=2D-Structure	12/04/2018
44666819	https://pubchem.ncbi.nlm.nih.gov/compound/44666819#section=2D-Structure	12/04/2018
44719732	https://pubchem.ncbi.nlm.nih.gov/compound/44719732#section=2D-Structure	12/04/2018
44784805	https://pubchem.ncbi.nlm.nih.gov/compound/44784805#section=2D-Structure	12/04/2018
44996524	https://pubchem.ncbi.nlm.nih.gov/compound/44996524#section=2D-Structure	12/04/2018
45048034	https://pubchem.ncbi.nlm.nih.gov/compound/45048034#section=2D-Structure	12/04/2018
45088705	https://pubchem.ncbi.nlm.nih.gov/compound/45088705#section=2D-Structure	12/04/2018
45116516	https://pubchem.ncbi.nlm.nih.gov/compound/45116516#section=2D-Structure	12/04/2018
45119136	https://pubchem.ncbi.nlm.nih.gov/compound/45119136#section=2D-Structure	12/04/2018
45254439	https://pubchem.ncbi.nlm.nih.gov/compound/45254439#section=2D-Structure	12/04/2018
45366464	https://pubchem.ncbi.nlm.nih.gov/compound/45366464#section=2D-Structure	12/04/2018
45378401	https://pubchem.ncbi.nlm.nih.gov/compound/45378401#section=2D-Structure	12/04/2018
45788644	https://pubchem.ncbi.nlm.nih.gov/compound/45788644#section=2D-Structure	12/04/2018
45791246	https://pubchem.ncbi.nlm.nih.gov/compound/45791246#section=2D-Structure	12/04/2018
45792505	https://pubchem.ncbi.nlm.nih.gov/compound/45792505#section=2D-Structure	12/04/2018
45806240	https://pubchem.ncbi.nlm.nih.gov/compound/45806240#section=2D-Structure	12/04/2018
45899082	https://pubchem.ncbi.nlm.nih.gov/compound/45899082#section=2D-Structure	12/04/2018
46176481	https://pubchem.ncbi.nlm.nih.gov/compound/46176481#section=2D-Structure	12/04/2018
46211312	https://pubchem.ncbi.nlm.nih.gov/compound/46211312#section=2D-Structure	12/04/2018
46221811	https://pubchem.ncbi.nlm.nih.gov/compound/46221811#section=2D-Structure	12/04/2018
46237759	https://pubchem.ncbi.nlm.nih.gov/compound/46237759#section=2D-Structure	12/04/2018
46238564	https://pubchem.ncbi.nlm.nih.gov/compound/46238564#section=2D-Structure	12/04/2018
46391539	https://pubchem.ncbi.nlm.nih.gov/compound/46391539#section=2D-Structure	12/04/2018
46551057	https://pubchem.ncbi.nlm.nih.gov/compound/46551057#section=2D-Structure	12/04/2018
46736816	https://pubchem.ncbi.nlm.nih.gov/compound/46736816#section=2D-Structure	12/04/2018
46738762	https://pubchem.ncbi.nlm.nih.gov/compound/46738762#section=2D-Structure	12/04/2018
46738788	https://pubchem.ncbi.nlm.nih.gov/compound/46738788#section=2D-Structure	12/04/2018
46743106	https://pubchem.ncbi.nlm.nih.gov/compound/46743106#section=2D-Structure	12/04/2018
46780733	https://pubchem.ncbi.nlm.nih.gov/compound/46780733#section=2D-Structure	12/04/2018
46781420	https://pubchem.ncbi.nlm.nih.gov/compound/46781420#section=2D-Structure	12/04/2018
46783954	https://pubchem.ncbi.nlm.nih.gov/compound/46783954#section=2D-Structure	12/04/2018
46845045	https://pubchem.ncbi.nlm.nih.gov/compound/46845045#section=2D-Structure	12/04/2018
47002369	https://pubchem.ncbi.nlm.nih.gov/compound/47002369#section=2D-Structure	12/04/2018
47003377	https://pubchem.ncbi.nlm.nih.gov/compound/47003377#section=2D-Structure	12/04/2018
47095654	https://pubchem.ncbi.nlm.nih.gov/compound/47095654#section=2D-Structure	12/04/2018
47300026	https://pubchem.ncbi.nlm.nih.gov/compound/47300026#section=2D-Structure	12/04/2018
47339028	https://pubchem.ncbi.nlm.nih.gov/compound/47339028#section=2D-Structure	12/04/2018
49460968	https://pubchem.ncbi.nlm.nih.gov/compound/49460968#section=2D-Structure	12/04/2018
49725150	https://pubchem.ncbi.nlm.nih.gov/compound/49725150#section=2D-Structure	12/04/2018
49745044	https://pubchem.ncbi.nlm.nih.gov/compound/49745044#section=2D-Structure	12/04/2018
49800443	https://pubchem.ncbi.nlm.nih.gov/compound/49800443#section=2D-Structure	12/04/2018
49853424	https://pubchem.ncbi.nlm.nih.gov/compound/49853424#section=2D-Structure	12/04/2018
49875121	https://pubchem.ncbi.nlm.nih.gov/compound/49875121#section=2D-Structure	12/04/2018
49877485	https://pubchem.ncbi.nlm.nih.gov/compound/49877485#section=2D-Structure	12/04/2018
49951056	https://pubchem.ncbi.nlm.nih.gov/compound/49951056#section=2D-Structure	12/04/2018
49956214	https://pubchem.ncbi.nlm.nih.gov/compound/49956214#section=2D-Structure	12/04/2018
50990677	https://pubchem.ncbi.nlm.nih.gov/compound/50990677#section=2D-Structure	12/04/2018
50998660	https://pubchem.ncbi.nlm.nih.gov/compound/50998660#section=2D-Structure	12/04/2018
51094522	https://pubchem.ncbi.nlm.nih.gov/compound/51094522#section=2D-Structure	12/04/2018
51170565	https://pubchem.ncbi.nlm.nih.gov/compound/51170565#section=2D-Structure	12/04/2018
51171894	https://pubchem.ncbi.nlm.nih.gov/compound/51171894#section=2D-Structure	12/04/2018
51242314	https://pubchem.ncbi.nlm.nih.gov/compound/51242314#section=2D-Structure	12/04/2018
51290589	https://pubchem.ncbi.nlm.nih.gov/compound/51290589#section=2D-Structure	12/04/2018
51340518	https://pubchem.ncbi.nlm.nih.gov/compound/51340518#section=2D-Structure	12/04/2018
51340527	https://pubchem.ncbi.nlm.nih.gov/compound/51340527#section=2D-Structure	12/04/2018
51340579	https://pubchem.ncbi.nlm.nih.gov/compound/51340579#section=2D-Structure	12/04/2018
51381010	https://pubchem.ncbi.nlm.nih.gov/compound/51381010#section=2D-Structure	12/04/2018
51396632	https://pubchem.ncbi.nlm.nih.gov/compound/51396632#section=2D-Structure	12/04/2018
51470201	https://pubchem.ncbi.nlm.nih.gov/compound/51470201#section=2D-Structure	12/04/2018
51673806	https://pubchem.ncbi.nlm.nih.gov/compound/51673806#section=2D-Structure	12/04/2018
51946184	https://pubchem.ncbi.nlm.nih.gov/compound/51946184#section=2D-Structure	12/04/2018
52113963	https://pubchem.ncbi.nlm.nih.gov/compound/52113963#section=2D-Structure	12/04/2018
52145978	https://pubchem.ncbi.nlm.nih.gov/compound/52145978#section=2D-Structure	12/04/2018
52346295	https://pubchem.ncbi.nlm.nih.gov/compound/52346295#section=2D-Structure	12/04/2018
52352067	https://pubchem.ncbi.nlm.nih.gov/compound/52352067#section=2D-Structure	12/04/2018
52446976	https://pubchem.ncbi.nlm.nih.gov/compound/52446976#section=2D-Structure	12/04/2018
52559505	https://pubchem.ncbi.nlm.nih.gov/compound/52559505#section=2D-Structure	12/04/2018
52910465	https://pubchem.ncbi.nlm.nih.gov/compound/52910465#section=2D-Structure	12/04/2018
52997149	https://pubchem.ncbi.nlm.nih.gov/compound/52997149#section=2D-Structure	12/04/2018
53216278	https://pubchem.ncbi.nlm.nih.gov/compound/53216278#section=2D-Structure	12/04/2018
53216362	https://pubchem.ncbi.nlm.nih.gov/compound/53216362#section=2D-Structure	12/04/2018
53216595	https://pubchem.ncbi.nlm.nih.gov/compound/53216595#section=2D-Structure	12/04/2018
53236045	https://pubchem.ncbi.nlm.nih.gov/compound/53236045#section=2D-Structure	12/04/2018
53255706	https://pubchem.ncbi.nlm.nih.gov/compound/53255706#section=2D-Structure	12/04/2018
53270036	https://pubchem.ncbi.nlm.nih.gov/compound/53270036#section=2D-Structure	12/04/2018
53315820	https://pubchem.ncbi.nlm.nih.gov/compound/53315820#section=2D-Structure	12/04/2018
53340246	https://pubchem.ncbi.nlm.nih.gov/compound/53340246#section=2D-Structure	12/04/2018
53400522	https://pubchem.ncbi.nlm.nih.gov/compound/53400522#section=2D-Structure	12/04/2018
53416095	https://pubchem.ncbi.nlm.nih.gov/compound/53416095#section=2D-Structure	12/04/2018
53416755	https://pubchem.ncbi.nlm.nih.gov/compound/53416755#section=2D-Structure	12/04/2018
53435063	https://pubchem.ncbi.nlm.nih.gov/compound/53435063#section=2D-Structure	12/04/2018
53435894	https://pubchem.ncbi.nlm.nih.gov/compound/53435894#section=2D-Structure	12/04/2018
53442660	https://pubchem.ncbi.nlm.nih.gov/compound/53442660#section=2D-Structure	12/04/2018
53487503	https://pubchem.ncbi.nlm.nih.gov/compound/53487503#section=2D-Structure	12/04/2018
53495963	https://pubchem.ncbi.nlm.nih.gov/compound/53495963#section=2D-Structure	12/04/2018
53608140	https://pubchem.ncbi.nlm.nih.gov/compound/53608140#section=2D-Structure	12/04/2018
53628863	https://pubchem.ncbi.nlm.nih.gov/compound/53628863#section=2D-Structure	12/04/2018
53643652	https://pubchem.ncbi.nlm.nih.gov/compound/53643652#section=2D-Structure	12/04/2018
53648002	https://pubchem.ncbi.nlm.nih.gov/compound/53648002#section=2D-Structure	12/04/2018
53673207	https://pubchem.ncbi.nlm.nih.gov/compound/53673207#section=2D-Structure	12/04/2018
53715009	https://pubchem.ncbi.nlm.nih.gov/compound/53715009#section=2D-Structure	12/04/2018
53730909	https://pubchem.ncbi.nlm.nih.gov/compound/53730909#section=2D-Structure	12/04/2018
53761746	https://pubchem.ncbi.nlm.nih.gov/compound/53761746#section=2D-Structure	12/04/2018
53762229	https://pubchem.ncbi.nlm.nih.gov/compound/53762229#section=2D-Structure	12/04/2018
53763262	https://pubchem.ncbi.nlm.nih.gov/compound/53763262#section=2D-Structure	12/04/2018
53785676	https://pubchem.ncbi.nlm.nih.gov/compound/53785676#section=2D-Structure	12/04/2018
53787576	https://pubchem.ncbi.nlm.nih.gov/compound/53787576#section=2D-Structure	12/04/2018
53789325	https://pubchem.ncbi.nlm.nih.gov/compound/53789325#section=2D-Structure	12/04/2018
53803363	https://pubchem.ncbi.nlm.nih.gov/compound/53803363#section=2D-Structure	12/04/2018
53808474	https://pubchem.ncbi.nlm.nih.gov/compound/53808474#section=2D-Structure	12/04/2018
53860994	https://pubchem.ncbi.nlm.nih.gov/compound/53860994#section=2D-Structure	12/04/2018
53864917	https://pubchem.ncbi.nlm.nih.gov/compound/53864917#section=2D-Structure	12/04/2018
53867135	https://pubchem.ncbi.nlm.nih.gov/compound/53867135#section=2D-Structure	12/04/2018
53882152	https://pubchem.ncbi.nlm.nih.gov/compound/53882152#section=2D-Structure	12/04/2018
53882555	https://pubchem.ncbi.nlm.nih.gov/compound/53882555#section=2D-Structure	12/04/2018
53884668	https://pubchem.ncbi.nlm.nih.gov/compound/53884668#section=2D-Structure	12/04/2018
53888633	https://pubchem.ncbi.nlm.nih.gov/compound/53888633#section=2D-Structure	12/04/2018
53892283	https://pubchem.ncbi.nlm.nih.gov/compound/53892283#section=2D-Structure	12/04/2018
53895380	https://pubchem.ncbi.nlm.nih.gov/compound/53895380#section=2D-Structure	12/04/2018
53900248	https://pubchem.ncbi.nlm.nih.gov/compound/53900248#section=2D-Structure	12/04/2018
53905334	https://pubchem.ncbi.nlm.nih.gov/compound/53905334#section=2D-Structure	12/04/2018
53908007	https://pubchem.ncbi.nlm.nih.gov/compound/53908007#section=2D-Structure	12/04/2018
53927973	https://pubchem.ncbi.nlm.nih.gov/compound/53927973#section=2D-Structure	12/04/2018
53933393	https://pubchem.ncbi.nlm.nih.gov/compound/53933393#section=2D-Structure	12/04/2018
53936051	https://pubchem.ncbi.nlm.nih.gov/compound/53936051#section=2D-Structure	12/04/2018
53947228	https://pubchem.ncbi.nlm.nih.gov/compound/53947228#section=2D-Structure	12/04/2018
53960089	https://pubchem.ncbi.nlm.nih.gov/compound/53960089#section=2D-Structure	12/04/2018
53980980	https://pubchem.ncbi.nlm.nih.gov/compound/53980980#section=2D-Structure	12/04/2018
54002027	https://pubchem.ncbi.nlm.nih.gov/compound/54002027#section=2D-Structure	12/04/2018
54004167	https://pubchem.ncbi.nlm.nih.gov/compound/54004167#section=2D-Structure	12/04/2018
54021076	https://pubchem.ncbi.nlm.nih.gov/compound/54021076#section=2D-Structure	12/04/2018
54033629	https://pubchem.ncbi.nlm.nih.gov/compound/54033629#section=2D-Structure	12/04/2018
54041602	https://pubchem.ncbi.nlm.nih.gov/compound/54041602#section=2D-Structure	12/04/2018
54060695	https://pubchem.ncbi.nlm.nih.gov/compound/54060695#section=2D-Structure	12/04/2018
54074399	https://pubchem.ncbi.nlm.nih.gov/compound/54074399#section=2D-Structure	12/04/2018
54084961	https://pubchem.ncbi.nlm.nih.gov/compound/54084961#section=2D-Structure	12/04/2018
54087326	https://pubchem.ncbi.nlm.nih.gov/compound/54087326#section=2D-Structure	12/04/2018
54091357	https://pubchem.ncbi.nlm.nih.gov/compound/54091357#section=2D-Structure	12/04/2018
54132545	https://pubchem.ncbi.nlm.nih.gov/compound/54132545#section=2D-Structure	12/04/2018
54147249	https://pubchem.ncbi.nlm.nih.gov/compound/54147249#section=2D-Structure	12/04/2018
54154597	https://pubchem.ncbi.nlm.nih.gov/compound/54154597#section=2D-Structure	12/04/2018
54194022	https://pubchem.ncbi.nlm.nih.gov/compound/54194022#section=2D-Structure	12/04/2018
54206241	https://pubchem.ncbi.nlm.nih.gov/compound/54206241#section=2D-Structure	12/04/2018
54212728	https://pubchem.ncbi.nlm.nih.gov/compound/54212728#section=2D-Structure	12/04/2018
54218802	https://pubchem.ncbi.nlm.nih.gov/compound/54218802#section=2D-Structure	12/04/2018
54235232	https://pubchem.ncbi.nlm.nih.gov/compound/54235232#section=2D-Structure	12/04/2018
54238441	https://pubchem.ncbi.nlm.nih.gov/compound/54238441#section=2D-Structure	12/04/2018
54257608	https://pubchem.ncbi.nlm.nih.gov/compound/54257608#section=2D-Structure	12/04/2018
54258005	https://pubchem.ncbi.nlm.nih.gov/compound/54258005#section=2D-Structure	12/04/2018
54279642	https://pubchem.ncbi.nlm.nih.gov/compound/54279642#section=2D-Structure	12/04/2018
54288006	https://pubchem.ncbi.nlm.nih.gov/compound/54288006#section=2D-Structure	12/04/2018
54329945	https://pubchem.ncbi.nlm.nih.gov/compound/54329945#section=2D-Structure	12/04/2018
54344296	https://pubchem.ncbi.nlm.nih.gov/compound/54344296#section=2D-Structure	12/04/2018
54345663	https://pubchem.ncbi.nlm.nih.gov/compound/54345663#section=2D-Structure	12/04/2018
54364378	https://pubchem.ncbi.nlm.nih.gov/compound/54364378#section=2D-Structure	12/04/2018
54372521	https://pubchem.ncbi.nlm.nih.gov/compound/54372521#section=2D-Structure	12/04/2018
54413345	https://pubchem.ncbi.nlm.nih.gov/compound/54413345#section=2D-Structure	12/04/2018
54420092	https://pubchem.ncbi.nlm.nih.gov/compound/54420092#section=2D-Structure	12/04/2018
54443013	https://pubchem.ncbi.nlm.nih.gov/compound/54443013#section=2D-Structure	12/04/2018
54450312	https://pubchem.ncbi.nlm.nih.gov/compound/54450312#section=2D-Structure	12/04/2018
54486842	https://pubchem.ncbi.nlm.nih.gov/compound/54486842#section=2D-Structure	12/04/2018
54509367	https://pubchem.ncbi.nlm.nih.gov/compound/54509367#section=2D-Structure	12/04/2018
54525014	https://pubchem.ncbi.nlm.nih.gov/compound/54525014#section=2D-Structure	12/04/2018
54538204	https://pubchem.ncbi.nlm.nih.gov/compound/54538204#section=2D-Structure	12/04/2018
54541639	https://pubchem.ncbi.nlm.nih.gov/compound/54541639#section=2D-Structure	12/04/2018
54546855	https://pubchem.ncbi.nlm.nih.gov/compound/54546855#section=2D-Structure	12/04/2018
54549935	https://pubchem.ncbi.nlm.nih.gov/compound/54549935#section=2D-Structure	12/04/2018
54573572	https://pubchem.ncbi.nlm.nih.gov/compound/54573572#section=2D-Structure	12/04/2018
54593141	https://pubchem.ncbi.nlm.nih.gov/compound/54593141#section=2D-Structure	12/04/2018
54594443	https://pubchem.ncbi.nlm.nih.gov/compound/54594443#section=2D-Structure	12/04/2018
54595160	https://pubchem.ncbi.nlm.nih.gov/compound/54595160#section=2D-Structure	12/04/2018
54775394	https://pubchem.ncbi.nlm.nih.gov/compound/54775394#section=2D-Structure	12/04/2018
54795133	https://pubchem.ncbi.nlm.nih.gov/compound/54795133#section=2D-Structure	12/04/2018
54908985	https://pubchem.ncbi.nlm.nih.gov/compound/54908985#section=2D-Structure	12/04/2018
54912763	https://pubchem.ncbi.nlm.nih.gov/compound/54912763#section=2D-Structure	12/04/2018
54914857	https://pubchem.ncbi.nlm.nih.gov/compound/54914857#section=2D-Structure	12/04/2018
54930306	https://pubchem.ncbi.nlm.nih.gov/compound/54930306#section=2D-Structure	12/04/2018
54961076	https://pubchem.ncbi.nlm.nih.gov/compound/54961076#section=2D-Structure	12/04/2018
54962355	https://pubchem.ncbi.nlm.nih.gov/compound/54962355#section=2D-Structure	12/04/2018
54976765	https://pubchem.ncbi.nlm.nih.gov/compound/54976765#section=2D-Structure	12/04/2018
54982133	https://pubchem.ncbi.nlm.nih.gov/compound/54982133#section=2D-Structure	12/04/2018
55078321	https://pubchem.ncbi.nlm.nih.gov/compound/55078321#section=2D-Structure	12/04/2018
55103411	https://pubchem.ncbi.nlm.nih.gov/compound/55103411#section=2D-Structure	12/04/2018
55134410	https://pubchem.ncbi.nlm.nih.gov/compound/55134410#section=2D-Structure	12/04/2018
55135301	https://pubchem.ncbi.nlm.nih.gov/compound/55135301#section=2D-Structure	12/04/2018
55136243	https://pubchem.ncbi.nlm.nih.gov/compound/55136243#section=2D-Structure	12/04/2018
55156658	https://pubchem.ncbi.nlm.nih.gov/compound/55156658#section=2D-Structure	12/04/2018
55208025	https://pubchem.ncbi.nlm.nih.gov/compound/55208025#section=2D-Structure	12/04/2018
55209148	https://pubchem.ncbi.nlm.nih.gov/compound/55209148#section=2D-Structure	12/04/2018
55225161	https://pubchem.ncbi.nlm.nih.gov/compound/55225161#section=2D-Structure	12/04/2018
55227917	https://pubchem.ncbi.nlm.nih.gov/compound/55227917#section=2D-Structure	12/04/2018
55228338	https://pubchem.ncbi.nlm.nih.gov/compound/55228338#section=2D-Structure	12/04/2018
55236068	https://pubchem.ncbi.nlm.nih.gov/compound/55236068#section=2D-Structure	12/04/2018
55252915	https://pubchem.ncbi.nlm.nih.gov/compound/55252915#section=2D-Structure	12/04/2018
55255975	https://pubchem.ncbi.nlm.nih.gov/compound/55255975#section=2D-Structure	12/04/2018
55260785	https://pubchem.ncbi.nlm.nih.gov/compound/55260785#section=2D-Structure	12/04/2018
55264631	https://pubchem.ncbi.nlm.nih.gov/compound/55264631#section=2D-Structure	12/04/2018
55269523	https://pubchem.ncbi.nlm.nih.gov/compound/55269523#section=2D-Structure	12/04/2018
55280262	https://pubchem.ncbi.nlm.nih.gov/compound/55280262#section=2D-Structure	12/04/2018
55280285	https://pubchem.ncbi.nlm.nih.gov/compound/55280285#section=2D-Structure	12/04/2018
55301257	https://pubchem.ncbi.nlm.nih.gov/compound/55301257#section=2D-Structure	12/04/2018
55301283	https://pubchem.ncbi.nlm.nih.gov/compound/55301283#section=2D-Structure	12/04/2018
55302484	https://pubchem.ncbi.nlm.nih.gov/compound/55302484#section=2D-Structure	12/04/2018
55303552	https://pubchem.ncbi.nlm.nih.gov/compound/55303552#section=2D-Structure	12/04/2018
55303593	https://pubchem.ncbi.nlm.nih.gov/compound/55303593#section=2D-Structure	12/04/2018
55465152	https://pubchem.ncbi.nlm.nih.gov/compound/55465152#section=2D-Structure	12/04/2018
55915259	https://pubchem.ncbi.nlm.nih.gov/compound/55915259#section=2D-Structure	12/04/2018
56153170	https://pubchem.ncbi.nlm.nih.gov/compound/56153170#section=2D-Structure	12/04/2018
56641150	https://pubchem.ncbi.nlm.nih.gov/compound/56641150#section=2D-Structure	12/04/2018
56649333	https://pubchem.ncbi.nlm.nih.gov/compound/56649333#section=2D-Structure	12/04/2018
56658258	https://pubchem.ncbi.nlm.nih.gov/compound/56658258#section=2D-Structure	12/04/2018
56690782	https://pubchem.ncbi.nlm.nih.gov/compound/56690782#section=2D-Structure	12/04/2018
56692403	https://pubchem.ncbi.nlm.nih.gov/compound/56692403#section=2D-Structure	12/04/2018
56763726	https://pubchem.ncbi.nlm.nih.gov/compound/56763726#section=2D-Structure	12/04/2018
56776507	https://pubchem.ncbi.nlm.nih.gov/compound/56776507#section=2D-Structure	12/04/2018
56776698	https://pubchem.ncbi.nlm.nih.gov/compound/56776698#section=2D-Structure	12/04/2018
56777041	https://pubchem.ncbi.nlm.nih.gov/compound/56777041#section=2D-Structure	12/04/2018
56777283	https://pubchem.ncbi.nlm.nih.gov/compound/56777283#section=2D-Structure	12/04/2018
56796343	https://pubchem.ncbi.nlm.nih.gov/compound/56796343#section=2D-Structure	12/04/2018
56845861	https://pubchem.ncbi.nlm.nih.gov/compound/56845861#section=2D-Structure	12/04/2018
56846000	https://pubchem.ncbi.nlm.nih.gov/compound/56846000#section=2D-Structure	12/04/2018
56924000	https://pubchem.ncbi.nlm.nih.gov/compound/56924000#section=2D-Structure	12/04/2018
56972037	https://pubchem.ncbi.nlm.nih.gov/compound/56972037#section=2D-Structure	12/04/2018
56976758	https://pubchem.ncbi.nlm.nih.gov/compound/56976758#section=2D-Structure	12/04/2018
56981209	https://pubchem.ncbi.nlm.nih.gov/compound/56981209#section=2D-Structure	12/04/2018
56993205	https://pubchem.ncbi.nlm.nih.gov/compound/56993205#section=2D-Structure	12/04/2018
57004951	https://pubchem.ncbi.nlm.nih.gov/compound/57004951#section=2D-Structure	12/04/2018
57018717	https://pubchem.ncbi.nlm.nih.gov/compound/57018717#section=2D-Structure	12/04/2018
57036609	https://pubchem.ncbi.nlm.nih.gov/compound/57036609#section=2D-Structure	12/04/2018
57038642	https://pubchem.ncbi.nlm.nih.gov/compound/57038642#section=2D-Structure	12/04/2018
57043554	https://pubchem.ncbi.nlm.nih.gov/compound/57043554#section=2D-Structure	12/04/2018
57072446	https://pubchem.ncbi.nlm.nih.gov/compound/57072446#section=2D-Structure	12/04/2018
57087500	https://pubchem.ncbi.nlm.nih.gov/compound/57087500#section=2D-Structure	12/04/2018
57090920	https://pubchem.ncbi.nlm.nih.gov/compound/57090920#section=2D-Structure	12/04/2018
57098172	https://pubchem.ncbi.nlm.nih.gov/compound/57098172#section=2D-Structure	12/04/2018
57100068	https://pubchem.ncbi.nlm.nih.gov/compound/57100068#section=2D-Structure	12/04/2018
57102445	https://pubchem.ncbi.nlm.nih.gov/compound/57102445#section=2D-Structure	12/04/2018
57115863	https://pubchem.ncbi.nlm.nih.gov/compound/57115863#section=2D-Structure	12/04/2018
57128367	https://pubchem.ncbi.nlm.nih.gov/compound/57128367#section=2D-Structure	12/04/2018
57133807	https://pubchem.ncbi.nlm.nih.gov/compound/57133807#section=2D-Structure	12/04/2018
57135731	https://pubchem.ncbi.nlm.nih.gov/compound/57135731#section=2D-Structure	12/04/2018
57142870	https://pubchem.ncbi.nlm.nih.gov/compound/57142870#section=2D-Structure	12/04/2018
57148401	https://pubchem.ncbi.nlm.nih.gov/compound/57148401#section=2D-Structure	12/04/2018
57155463	https://pubchem.ncbi.nlm.nih.gov/compound/57155463#section=2D-Structure	12/04/2018
57157951	https://pubchem.ncbi.nlm.nih.gov/compound/57157951#section=2D-Structure	12/04/2018
57177696	https://pubchem.ncbi.nlm.nih.gov/compound/57177696#section=2D-Structure	12/04/2018
57185572	https://pubchem.ncbi.nlm.nih.gov/compound/57185572#section=2D-Structure	12/04/2018
57202430	https://pubchem.ncbi.nlm.nih.gov/compound/57202430#section=2D-Structure	12/04/2018
57211619	https://pubchem.ncbi.nlm.nih.gov/compound/57211619#section=2D-Structure	12/04/2018
57217868	https://pubchem.ncbi.nlm.nih.gov/compound/57217868#section=2D-Structure	12/04/2018
57255197	https://pubchem.ncbi.nlm.nih.gov/compound/57255197#section=2D-Structure	12/04/2018
57270441	https://pubchem.ncbi.nlm.nih.gov/compound/57270441#section=2D-Structure	12/04/2018
57280949	https://pubchem.ncbi.nlm.nih.gov/compound/57280949#section=2D-Structure	12/04/2018
57293723	https://pubchem.ncbi.nlm.nih.gov/compound/57293723#section=2D-Structure	12/04/2018
57300352	https://pubchem.ncbi.nlm.nih.gov/compound/57300352#section=2D-Structure	12/04/2018
57307916	https://pubchem.ncbi.nlm.nih.gov/compound/57307916#section=2D-Structure	12/04/2018
57315117	https://pubchem.ncbi.nlm.nih.gov/compound/57315117#section=2D-Structure	12/04/2018
57327968	https://pubchem.ncbi.nlm.nih.gov/compound/57327968#section=2D-Structure	12/04/2018
57349175	https://pubchem.ncbi.nlm.nih.gov/compound/57349175#section=2D-Structure	12/04/2018
57399744	https://pubchem.ncbi.nlm.nih.gov/compound/57399744#section=2D-Structure	12/04/2018
57399978	https://pubchem.ncbi.nlm.nih.gov/compound/57399978#section=2D-Structure	12/04/2018
57423906	https://pubchem.ncbi.nlm.nih.gov/compound/57423906#section=2D-Structure	12/04/2018
57425198	https://pubchem.ncbi.nlm.nih.gov/compound/57425198#section=2D-Structure	12/04/2018
57427106	https://pubchem.ncbi.nlm.nih.gov/compound/57427106#section=2D-Structure	12/04/2018
57427150	https://pubchem.ncbi.nlm.nih.gov/compound/57427150#section=2D-Structure	12/04/2018
57430062	https://pubchem.ncbi.nlm.nih.gov/compound/57430062#section=2D-Structure	12/04/2018
57440650	https://pubchem.ncbi.nlm.nih.gov/compound/57440650#section=2D-Structure	12/04/2018
57444838	https://pubchem.ncbi.nlm.nih.gov/compound/57444838#section=2D-Structure	12/04/2018
57447442	https://pubchem.ncbi.nlm.nih.gov/compound/57447442#section=2D-Structure	12/04/2018
57457937	https://pubchem.ncbi.nlm.nih.gov/compound/57457937#section=2D-Structure	12/04/2018
57465184	https://pubchem.ncbi.nlm.nih.gov/compound/57465184#section=2D-Structure	12/04/2018
57486048	https://pubchem.ncbi.nlm.nih.gov/compound/57486048#section=2D-Structure	12/04/2018
57491540	https://pubchem.ncbi.nlm.nih.gov/compound/57491540#section=2D-Structure	12/04/2018
57504834	https://pubchem.ncbi.nlm.nih.gov/compound/57504834#section=2D-Structure	12/04/2018
57508512	https://pubchem.ncbi.nlm.nih.gov/compound/57508512#section=2D-Structure	12/04/2018
57512569	https://pubchem.ncbi.nlm.nih.gov/compound/57512569#section=2D-Structure	12/04/2018
57514510	https://pubchem.ncbi.nlm.nih.gov/compound/57514510#section=2D-Structure	12/04/2018
57581112	https://pubchem.ncbi.nlm.nih.gov/compound/57581112#section=2D-Structure	12/04/2018
57591607	https://pubchem.ncbi.nlm.nih.gov/compound/57591607#section=2D-Structure	12/04/2018
57593010	https://pubchem.ncbi.nlm.nih.gov/compound/57593010#section=2D-Structure	12/04/2018
57609811	https://pubchem.ncbi.nlm.nih.gov/compound/57609811#section=2D-Structure	12/04/2018
57638568	https://pubchem.ncbi.nlm.nih.gov/compound/57638568#section=2D-Structure	12/04/2018
57655496	https://pubchem.ncbi.nlm.nih.gov/compound/57655496#section=2D-Structure	12/04/2018
57655522	https://pubchem.ncbi.nlm.nih.gov/compound/57655522#section=2D-Structure	12/04/2018
57658914	https://pubchem.ncbi.nlm.nih.gov/compound/57658914#section=2D-Structure	12/04/2018
57695927	https://pubchem.ncbi.nlm.nih.gov/compound/57695927#section=2D-Structure	12/04/2018
57699742	https://pubchem.ncbi.nlm.nih.gov/compound/57699742#section=2D-Structure	12/04/2018
57723013	https://pubchem.ncbi.nlm.nih.gov/compound/57723013#section=2D-Structure	12/04/2018
57724815	https://pubchem.ncbi.nlm.nih.gov/compound/57724815#section=2D-Structure	12/04/2018
57736080	https://pubchem.ncbi.nlm.nih.gov/compound/57736080#section=2D-Structure	12/04/2018
57775654	https://pubchem.ncbi.nlm.nih.gov/compound/57775654#section=2D-Structure	12/04/2018
57781260	https://pubchem.ncbi.nlm.nih.gov/compound/57781260#section=2D-Structure	12/04/2018
57835998	https://pubchem.ncbi.nlm.nih.gov/compound/57835998#section=2D-Structure	12/04/2018
57892389	https://pubchem.ncbi.nlm.nih.gov/compound/57892389#section=2D-Structure	12/04/2018
57892462	https://pubchem.ncbi.nlm.nih.gov/compound/57892462#section=2D-Structure	12/04/2018
57939265	https://pubchem.ncbi.nlm.nih.gov/compound/57939265#section=2D-Structure	12/04/2018
57951771	https://pubchem.ncbi.nlm.nih.gov/compound/57951771#section=2D-Structure	12/04/2018
57958896	https://pubchem.ncbi.nlm.nih.gov/compound/57958896#section=2D-Structure	12/04/2018
57981335	https://pubchem.ncbi.nlm.nih.gov/compound/57981335#section=2D-Structure	12/04/2018
57989006	https://pubchem.ncbi.nlm.nih.gov/compound/57989006#section=2D-Structure	12/04/2018
58008161	https://pubchem.ncbi.nlm.nih.gov/compound/58008161#section=2D-Structure	12/04/2018
58057832	https://pubchem.ncbi.nlm.nih.gov/compound/58057832#section=2D-Structure	12/04/2018
58099974	https://pubchem.ncbi.nlm.nih.gov/compound/58099974#section=2D-Structure	12/04/2018
58202021	https://pubchem.ncbi.nlm.nih.gov/compound/58202021#section=2D-Structure	12/04/2018
58250420	https://pubchem.ncbi.nlm.nih.gov/compound/58250420#section=2D-Structure	12/04/2018
58251510	https://pubchem.ncbi.nlm.nih.gov/compound/58251510#section=2D-Structure	12/04/2018
58264330	https://pubchem.ncbi.nlm.nih.gov/compound/58264330#section=2D-Structure	12/04/2018
58281560	https://pubchem.ncbi.nlm.nih.gov/compound/58281560#section=2D-Structure	12/04/2018
58347507	https://pubchem.ncbi.nlm.nih.gov/compound/58347507#section=2D-Structure	12/04/2018
58354063	https://pubchem.ncbi.nlm.nih.gov/compound/58354063#section=2D-Structure	12/04/2018
58371411	https://pubchem.ncbi.nlm.nih.gov/compound/58371411#section=2D-Structure	12/04/2018
58373135	https://pubchem.ncbi.nlm.nih.gov/compound/58373135#section=2D-Structure	12/04/2018
58375495	https://pubchem.ncbi.nlm.nih.gov/compound/58375495#section=2D-Structure	12/04/2018
58377320	https://pubchem.ncbi.nlm.nih.gov/compound/58377320#section=2D-Structure	12/04/2018
58393018	https://pubchem.ncbi.nlm.nih.gov/compound/58393018#section=2D-Structure	12/04/2018
58500402	https://pubchem.ncbi.nlm.nih.gov/compound/58500402#section=2D-Structure	12/04/2018
58534921	https://pubchem.ncbi.nlm.nih.gov/compound/58534921#section=2D-Structure	12/04/2018
58544233	https://pubchem.ncbi.nlm.nih.gov/compound/58544233#section=2D-Structure	12/04/2018
58623399	https://pubchem.ncbi.nlm.nih.gov/compound/58623399#section=2D-Structure	12/04/2018
58656651	https://pubchem.ncbi.nlm.nih.gov/compound/58656651#section=2D-Structure	12/04/2018
58659385	https://pubchem.ncbi.nlm.nih.gov/compound/58659385#section=2D-Structure	12/04/2018
58682676	https://pubchem.ncbi.nlm.nih.gov/compound/58682676#section=2D-Structure	12/04/2018
58748392	https://pubchem.ncbi.nlm.nih.gov/compound/58748392#section=2D-Structure	12/04/2018
58752105	https://pubchem.ncbi.nlm.nih.gov/compound/58752105#section=2D-Structure	12/04/2018
58754925	https://pubchem.ncbi.nlm.nih.gov/compound/58754925#section=2D-Structure	12/04/2018
58763687	https://pubchem.ncbi.nlm.nih.gov/compound/58763687#section=2D-Structure	12/04/2018
58771853	https://pubchem.ncbi.nlm.nih.gov/compound/58771853#section=2D-Structure	12/04/2018
58781195	https://pubchem.ncbi.nlm.nih.gov/compound/58781195#section=2D-Structure	12/04/2018
58799433	https://pubchem.ncbi.nlm.nih.gov/compound/58799433#section=2D-Structure	12/04/2018
58806099	https://pubchem.ncbi.nlm.nih.gov/compound/58806099#section=2D-Structure	12/04/2018
58827784	https://pubchem.ncbi.nlm.nih.gov/compound/58827784#section=2D-Structure	12/04/2018
58845209	https://pubchem.ncbi.nlm.nih.gov/compound/58845209#section=2D-Structure	12/04/2018
58961301	https://pubchem.ncbi.nlm.nih.gov/compound/58961301#section=2D-Structure	12/04/2018
58964094	https://pubchem.ncbi.nlm.nih.gov/compound/58964094#section=2D-Structure	12/04/2018
58984233	https://pubchem.ncbi.nlm.nih.gov/compound/58984233#section=2D-Structure	12/04/2018
58989945	https://pubchem.ncbi.nlm.nih.gov/compound/58989945#section=2D-Structure	12/04/2018
59013002	https://pubchem.ncbi.nlm.nih.gov/compound/59013002#section=2D-Structure	12/04/2018
59019068	https://pubchem.ncbi.nlm.nih.gov/compound/59019068#section=2D-Structure	12/04/2018
59079837	https://pubchem.ncbi.nlm.nih.gov/compound/59079837#section=2D-Structure	12/04/2018
59080510	https://pubchem.ncbi.nlm.nih.gov/compound/59080510#section=2D-Structure	12/04/2018
59102958	https://pubchem.ncbi.nlm.nih.gov/compound/59102958#section=2D-Structure	12/04/2018
59103021	https://pubchem.ncbi.nlm.nih.gov/compound/59103021#section=2D-Structure	12/04/2018
59127318	https://pubchem.ncbi.nlm.nih.gov/compound/59127318#section=2D-Structure	12/04/2018
59127341	https://pubchem.ncbi.nlm.nih.gov/compound/59127341#section=2D-Structure	12/04/2018
59131351	https://pubchem.ncbi.nlm.nih.gov/compound/59131351#section=2D-Structure	12/04/2018
59152774	https://pubchem.ncbi.nlm.nih.gov/compound/59152774#section=2D-Structure	12/04/2018
59168415	https://pubchem.ncbi.nlm.nih.gov/compound/59168415#section=2D-Structure	12/04/2018
59168807	https://pubchem.ncbi.nlm.nih.gov/compound/59168807#section=2D-Structure	12/04/2018
59169427	https://pubchem.ncbi.nlm.nih.gov/compound/59169427#section=2D-Structure	12/04/2018
59176693	https://pubchem.ncbi.nlm.nih.gov/compound/59176693#section=2D-Structure	12/04/2018
59231931	https://pubchem.ncbi.nlm.nih.gov/compound/59231931#section=2D-Structure	12/04/2018
59255384	https://pubchem.ncbi.nlm.nih.gov/compound/59255384#section=2D-Structure	12/04/2018
59293961	https://pubchem.ncbi.nlm.nih.gov/compound/59293961#section=2D-Structure	12/04/2018
59294727	https://pubchem.ncbi.nlm.nih.gov/compound/59294727#section=2D-Structure	12/04/2018
59295093	https://pubchem.ncbi.nlm.nih.gov/compound/59295093#section=2D-Structure	12/04/2018
59349367	https://pubchem.ncbi.nlm.nih.gov/compound/59349367#section=2D-Structure	12/04/2018
59366255	https://pubchem.ncbi.nlm.nih.gov/compound/59366255#section=2D-Structure	12/04/2018
59374433	https://pubchem.ncbi.nlm.nih.gov/compound/59374433#section=2D-Structure	12/04/2018
59426523	https://pubchem.ncbi.nlm.nih.gov/compound/59426523#section=2D-Structure	12/04/2018
59432722	https://pubchem.ncbi.nlm.nih.gov/compound/59432722#section=2D-Structure	12/04/2018
59501961	https://pubchem.ncbi.nlm.nih.gov/compound/59501961#section=2D-Structure	12/04/2018
59520097	https://pubchem.ncbi.nlm.nih.gov/compound/59520097#section=2D-Structure	12/04/2018
59527303	https://pubchem.ncbi.nlm.nih.gov/compound/59527303#section=2D-Structure	12/04/2018
59547408	https://pubchem.ncbi.nlm.nih.gov/compound/59547408#section=2D-Structure	12/04/2018
59549560	https://pubchem.ncbi.nlm.nih.gov/compound/59549560#section=2D-Structure	12/04/2018
59567918	https://pubchem.ncbi.nlm.nih.gov/compound/59567918#section=2D-Structure	12/04/2018
59573966	https://pubchem.ncbi.nlm.nih.gov/compound/59573966#section=2D-Structure	12/04/2018
59575433	https://pubchem.ncbi.nlm.nih.gov/compound/59575433#section=2D-Structure	12/04/2018
59598027	https://pubchem.ncbi.nlm.nih.gov/compound/59598027#section=2D-Structure	12/04/2018
59600943	https://pubchem.ncbi.nlm.nih.gov/compound/59600943#section=2D-Structure	12/04/2018
59615335	https://pubchem.ncbi.nlm.nih.gov/compound/59615335#section=2D-Structure	12/04/2018
59619902	https://pubchem.ncbi.nlm.nih.gov/compound/59619902#section=2D-Structure	12/04/2018
59620349	https://pubchem.ncbi.nlm.nih.gov/compound/59620349#section=2D-Structure	12/04/2018
59630602	https://pubchem.ncbi.nlm.nih.gov/compound/59630602#section=2D-Structure	12/04/2018
59676691	https://pubchem.ncbi.nlm.nih.gov/compound/59676691#section=2D-Structure	12/04/2018
59711090	https://pubchem.ncbi.nlm.nih.gov/compound/59711090#section=2D-Structure	12/04/2018
59711805	https://pubchem.ncbi.nlm.nih.gov/compound/59711805#section=2D-Structure	12/04/2018
59762632	https://pubchem.ncbi.nlm.nih.gov/compound/59762632#section=2D-Structure	12/04/2018
59769383	https://pubchem.ncbi.nlm.nih.gov/compound/59769383#section=2D-Structure	12/04/2018
59788819	https://pubchem.ncbi.nlm.nih.gov/compound/59788819#section=2D-Structure	12/04/2018
59806252	https://pubchem.ncbi.nlm.nih.gov/compound/59806252#section=2D-Structure	12/04/2018
59807361	https://pubchem.ncbi.nlm.nih.gov/compound/59807361#section=2D-Structure	12/04/2018
59818343	https://pubchem.ncbi.nlm.nih.gov/compound/59818343#section=2D-Structure	12/04/2018
59827223	https://pubchem.ncbi.nlm.nih.gov/compound/59827223#section=2D-Structure	12/04/2018
59842611	https://pubchem.ncbi.nlm.nih.gov/compound/59842611#section=2D-Structure	12/04/2018
59922633	https://pubchem.ncbi.nlm.nih.gov/compound/59922633#section=2D-Structure	12/04/2018
59940950	https://pubchem.ncbi.nlm.nih.gov/compound/59940950#section=2D-Structure	12/04/2018
59958295	https://pubchem.ncbi.nlm.nih.gov/compound/59958295#section=2D-Structure	12/04/2018
59968040	https://pubchem.ncbi.nlm.nih.gov/compound/59968040#section=2D-Structure	12/04/2018
59972638	https://pubchem.ncbi.nlm.nih.gov/compound/59972638#section=2D-Structure	12/04/2018
59990232	https://pubchem.ncbi.nlm.nih.gov/compound/59990232#section=2D-Structure	12/04/2018
60041636	https://pubchem.ncbi.nlm.nih.gov/compound/60041636#section=2D-Structure	12/04/2018
60089050	https://pubchem.ncbi.nlm.nih.gov/compound/60089050#section=2D-Structure	12/04/2018
60107686	https://pubchem.ncbi.nlm.nih.gov/compound/60107686#section=2D-Structure	12/04/2018
60108775	https://pubchem.ncbi.nlm.nih.gov/compound/60108775#section=2D-Structure	12/04/2018
60164965	https://pubchem.ncbi.nlm.nih.gov/compound/60164965#section=2D-Structure	12/04/2018
60205123	https://pubchem.ncbi.nlm.nih.gov/compound/60205123#section=2D-Structure	12/04/2018
60209606	https://pubchem.ncbi.nlm.nih.gov/compound/60209606#section=2D-Structure	12/04/2018
60209935	https://pubchem.ncbi.nlm.nih.gov/compound/60209935#section=2D-Structure	12/04/2018
60272151	https://pubchem.ncbi.nlm.nih.gov/compound/60272151#section=2D-Structure	12/04/2018
60351196	https://pubchem.ncbi.nlm.nih.gov/compound/60351196#section=2D-Structure	12/04/2018
60405433	https://pubchem.ncbi.nlm.nih.gov/compound/60405433#section=2D-Structure	12/04/2018
60413553	https://pubchem.ncbi.nlm.nih.gov/compound/60413553#section=2D-Structure	12/04/2018
60505118	https://pubchem.ncbi.nlm.nih.gov/compound/60505118#section=2D-Structure	12/04/2018
60516266	https://pubchem.ncbi.nlm.nih.gov/compound/60516266#section=2D-Structure	12/04/2018
60596085	https://pubchem.ncbi.nlm.nih.gov/compound/60596085#section=2D-Structure	12/04/2018
60624910	https://pubchem.ncbi.nlm.nih.gov/compound/60624910#section=2D-Structure	12/04/2018
60627105	https://pubchem.ncbi.nlm.nih.gov/compound/60627105#section=2D-Structure	12/04/2018
60635861	https://pubchem.ncbi.nlm.nih.gov/compound/60635861#section=2D-Structure	12/04/2018
60635872	https://pubchem.ncbi.nlm.nih.gov/compound/60635872#section=2D-Structure	12/04/2018
60644413	https://pubchem.ncbi.nlm.nih.gov/compound/60644413#section=2D-Structure	12/04/2018
60665333	https://pubchem.ncbi.nlm.nih.gov/compound/60665333#section=2D-Structure	12/04/2018
60683320	https://pubchem.ncbi.nlm.nih.gov/compound/60683320#section=2D-Structure	12/04/2018
60693301	https://pubchem.ncbi.nlm.nih.gov/compound/60693301#section=2D-Structure	12/04/2018
60730479	https://pubchem.ncbi.nlm.nih.gov/compound/60730479#section=2D-Structure	12/04/2018
60733670	https://pubchem.ncbi.nlm.nih.gov/compound/60733670#section=2D-Structure	12/04/2018
60883858	https://pubchem.ncbi.nlm.nih.gov/compound/60883858#section=2D-Structure	12/04/2018
60890335	https://pubchem.ncbi.nlm.nih.gov/compound/60890335#section=2D-Structure	12/04/2018
60892511	https://pubchem.ncbi.nlm.nih.gov/compound/60892511#section=2D-Structure	12/04/2018
60908412	https://pubchem.ncbi.nlm.nih.gov/compound/60908412#section=2D-Structure	12/04/2018
60934911	https://pubchem.ncbi.nlm.nih.gov/compound/60934911#section=2D-Structure	12/04/2018
61027930	https://pubchem.ncbi.nlm.nih.gov/compound/61027930#section=2D-Structure	12/04/2018
61030730	https://pubchem.ncbi.nlm.nih.gov/compound/61030730#section=2D-Structure	12/04/2018
61031511	https://pubchem.ncbi.nlm.nih.gov/compound/61031511#section=2D-Structure	12/04/2018
61092015	https://pubchem.ncbi.nlm.nih.gov/compound/61092015#section=2D-Structure	12/04/2018
61102694	https://pubchem.ncbi.nlm.nih.gov/compound/61102694#section=2D-Structure	12/04/2018
61103078	https://pubchem.ncbi.nlm.nih.gov/compound/61103078#section=2D-Structure	12/04/2018
61104799	https://pubchem.ncbi.nlm.nih.gov/compound/61104799#section=2D-Structure	12/04/2018
61132930	https://pubchem.ncbi.nlm.nih.gov/compound/61132930#section=2D-Structure	12/04/2018
61146332	https://pubchem.ncbi.nlm.nih.gov/compound/61146332#section=2D-Structure	12/04/2018
61147114	https://pubchem.ncbi.nlm.nih.gov/compound/61147114#section=2D-Structure	12/04/2018
61149580	https://pubchem.ncbi.nlm.nih.gov/compound/61149580#section=2D-Structure	12/04/2018
61150170	https://pubchem.ncbi.nlm.nih.gov/compound/61150170#section=2D-Structure	12/04/2018
61183860	https://pubchem.ncbi.nlm.nih.gov/compound/61183860#section=2D-Structure	12/04/2018
61187309	https://pubchem.ncbi.nlm.nih.gov/compound/61187309#section=2D-Structure	12/04/2018
61189679	https://pubchem.ncbi.nlm.nih.gov/compound/61189679#section=2D-Structure	12/04/2018
61204380	https://pubchem.ncbi.nlm.nih.gov/compound/61204380#section=2D-Structure	12/04/2018
61206119	https://pubchem.ncbi.nlm.nih.gov/compound/61206119#section=2D-Structure	12/04/2018
61242452	https://pubchem.ncbi.nlm.nih.gov/compound/61242452#section=2D-Structure	12/04/2018
61278114	https://pubchem.ncbi.nlm.nih.gov/compound/61278114#section=2D-Structure	12/04/2018
61288358	https://pubchem.ncbi.nlm.nih.gov/compound/61288358#section=2D-Structure	12/04/2018
61288754	https://pubchem.ncbi.nlm.nih.gov/compound/61288754#section=2D-Structure	12/04/2018
61289158	https://pubchem.ncbi.nlm.nih.gov/compound/61289158#section=2D-Structure	12/04/2018
61304677	https://pubchem.ncbi.nlm.nih.gov/compound/61304677#section=2D-Structure	12/04/2018
61309053	https://pubchem.ncbi.nlm.nih.gov/compound/61309053#section=2D-Structure	12/04/2018
61320567	https://pubchem.ncbi.nlm.nih.gov/compound/61320567#section=2D-Structure	12/04/2018
61320771	https://pubchem.ncbi.nlm.nih.gov/compound/61320771#section=2D-Structure	12/04/2018
61321556	https://pubchem.ncbi.nlm.nih.gov/compound/61321556#section=2D-Structure	12/04/2018
61321702	https://pubchem.ncbi.nlm.nih.gov/compound/61321702#section=2D-Structure	12/04/2018
61322769	https://pubchem.ncbi.nlm.nih.gov/compound/61322769#section=2D-Structure	12/04/2018
61323185	https://pubchem.ncbi.nlm.nih.gov/compound/61323185#section=2D-Structure	12/04/2018
61344239	https://pubchem.ncbi.nlm.nih.gov/compound/61344239#section=2D-Structure	12/04/2018
61367256	https://pubchem.ncbi.nlm.nih.gov/compound/61367256#section=2D-Structure	12/04/2018
61416771	https://pubchem.ncbi.nlm.nih.gov/compound/61416771#section=2D-Structure	12/04/2018
61418278	https://pubchem.ncbi.nlm.nih.gov/compound/61418278#section=2D-Structure	12/04/2018
61423533	https://pubchem.ncbi.nlm.nih.gov/compound/61423533#section=2D-Structure	12/04/2018
61427332	https://pubchem.ncbi.nlm.nih.gov/compound/61427332#section=2D-Structure	12/04/2018
61429553	https://pubchem.ncbi.nlm.nih.gov/compound/61429553#section=2D-Structure	12/04/2018
61461165	https://pubchem.ncbi.nlm.nih.gov/compound/61461165#section=2D-Structure	12/04/2018
61475400	https://pubchem.ncbi.nlm.nih.gov/compound/61475400#section=2D-Structure	12/04/2018
61481103	https://pubchem.ncbi.nlm.nih.gov/compound/61481103#section=2D-Structure	12/04/2018
61481272	https://pubchem.ncbi.nlm.nih.gov/compound/61481272#section=2D-Structure	12/04/2018
61485177	https://pubchem.ncbi.nlm.nih.gov/compound/61485177#section=2D-Structure	12/04/2018
61494069	https://pubchem.ncbi.nlm.nih.gov/compound/61494069#section=2D-Structure	12/04/2018
61523219	https://pubchem.ncbi.nlm.nih.gov/compound/61523219#section=2D-Structure	12/04/2018
61533665	https://pubchem.ncbi.nlm.nih.gov/compound/61533665#section=2D-Structure	12/04/2018
61533768	https://pubchem.ncbi.nlm.nih.gov/compound/61533768#section=2D-Structure	12/04/2018
61555012	https://pubchem.ncbi.nlm.nih.gov/compound/61555012#section=2D-Structure	12/04/2018
61561107	https://pubchem.ncbi.nlm.nih.gov/compound/61561107#section=2D-Structure	12/04/2018
61613534	https://pubchem.ncbi.nlm.nih.gov/compound/61613534#section=2D-Structure	12/04/2018
61654991	https://pubchem.ncbi.nlm.nih.gov/compound/61654991#section=2D-Structure	12/04/2018
61663343	https://pubchem.ncbi.nlm.nih.gov/compound/61663343#section=2D-Structure	12/04/2018
61667506	https://pubchem.ncbi.nlm.nih.gov/compound/61667506#section=2D-Structure	12/04/2018
61697163	https://pubchem.ncbi.nlm.nih.gov/compound/61697163#section=2D-Structure	12/04/2018
61733491	https://pubchem.ncbi.nlm.nih.gov/compound/61733491#section=2D-Structure	12/04/2018
61734903	https://pubchem.ncbi.nlm.nih.gov/compound/61734903#section=2D-Structure	12/04/2018
61735341	https://pubchem.ncbi.nlm.nih.gov/compound/61735341#section=2D-Structure	12/04/2018
61748769	https://pubchem.ncbi.nlm.nih.gov/compound/61748769#section=2D-Structure	12/04/2018
61750029	https://pubchem.ncbi.nlm.nih.gov/compound/61750029#section=2D-Structure	12/04/2018
61785924	https://pubchem.ncbi.nlm.nih.gov/compound/61785924#section=2D-Structure	12/04/2018
61785952	https://pubchem.ncbi.nlm.nih.gov/compound/61785952#section=2D-Structure	12/04/2018
61789013	https://pubchem.ncbi.nlm.nih.gov/compound/61789013#section=2D-Structure	12/04/2018
61827252	https://pubchem.ncbi.nlm.nih.gov/compound/61827252#section=2D-Structure	12/04/2018
61827983	https://pubchem.ncbi.nlm.nih.gov/compound/61827983#section=2D-Structure	12/04/2018
61832273	https://pubchem.ncbi.nlm.nih.gov/compound/61832273#section=2D-Structure	12/04/2018
61832645	https://pubchem.ncbi.nlm.nih.gov/compound/61832645#section=2D-Structure	12/04/2018
61833185	https://pubchem.ncbi.nlm.nih.gov/compound/61833185#section=2D-Structure	12/04/2018
61833538	https://pubchem.ncbi.nlm.nih.gov/compound/61833538#section=2D-Structure	12/04/2018
61848267	https://pubchem.ncbi.nlm.nih.gov/compound/61848267#section=2D-Structure	12/04/2018
61878717	https://pubchem.ncbi.nlm.nih.gov/compound/61878717#section=2D-Structure	12/04/2018
61919764	https://pubchem.ncbi.nlm.nih.gov/compound/61919764#section=2D-Structure	12/04/2018
61940937	https://pubchem.ncbi.nlm.nih.gov/compound/61940937#section=2D-Structure	12/04/2018
61951094	https://pubchem.ncbi.nlm.nih.gov/compound/61951094#section=2D-Structure	12/04/2018
61956832	https://pubchem.ncbi.nlm.nih.gov/compound/61956832#section=2D-Structure	12/04/2018
61964464	https://pubchem.ncbi.nlm.nih.gov/compound/61964464#section=2D-Structure	12/04/2018
61967228	https://pubchem.ncbi.nlm.nih.gov/compound/61967228#section=2D-Structure	12/04/2018
62014725	https://pubchem.ncbi.nlm.nih.gov/compound/62014725#section=2D-Structure	12/04/2018
62023046	https://pubchem.ncbi.nlm.nih.gov/compound/62023046#section=2D-Structure	12/04/2018
62024747	https://pubchem.ncbi.nlm.nih.gov/compound/62024747#section=2D-Structure	12/04/2018
62068337	https://pubchem.ncbi.nlm.nih.gov/compound/62068337#section=2D-Structure	12/04/2018
62149134	https://pubchem.ncbi.nlm.nih.gov/compound/62149134#section=2D-Structure	12/04/2018
62217231	https://pubchem.ncbi.nlm.nih.gov/compound/62217231#section=2D-Structure	12/04/2018
62229406	https://pubchem.ncbi.nlm.nih.gov/compound/62229406#section=2D-Structure	12/04/2018
62298697	https://pubchem.ncbi.nlm.nih.gov/compound/62298697#section=2D-Structure	12/04/2018
62349519	https://pubchem.ncbi.nlm.nih.gov/compound/62349519#section=2D-Structure	12/04/2018
62371930	https://pubchem.ncbi.nlm.nih.gov/compound/62371930#section=2D-Structure	12/04/2018
62383295	https://pubchem.ncbi.nlm.nih.gov/compound/62383295#section=2D-Structure	12/04/2018
62385361	https://pubchem.ncbi.nlm.nih.gov/compound/62385361#section=2D-Structure	12/04/2018
62387170	https://pubchem.ncbi.nlm.nih.gov/compound/62387170#section=2D-Structure	12/04/2018
62454041	https://pubchem.ncbi.nlm.nih.gov/compound/62454041#section=2D-Structure	12/04/2018
62481449	https://pubchem.ncbi.nlm.nih.gov/compound/62481449#section=2D-Structure	12/04/2018
62516100	https://pubchem.ncbi.nlm.nih.gov/compound/62516100#section=2D-Structure	12/04/2018
62547059	https://pubchem.ncbi.nlm.nih.gov/compound/62547059#section=2D-Structure	12/04/2018
62581916	https://pubchem.ncbi.nlm.nih.gov/compound/62581916#section=2D-Structure	12/04/2018
62590716	https://pubchem.ncbi.nlm.nih.gov/compound/62590716#section=2D-Structure	12/04/2018
62591502	https://pubchem.ncbi.nlm.nih.gov/compound/62591502#section=2D-Structure	12/04/2018
62619668	https://pubchem.ncbi.nlm.nih.gov/compound/62619668#section=2D-Structure	12/04/2018
62670094	https://pubchem.ncbi.nlm.nih.gov/compound/62670094#section=2D-Structure	12/04/2018
62677755	https://pubchem.ncbi.nlm.nih.gov/compound/62677755#section=2D-Structure	12/04/2018
62680634	https://pubchem.ncbi.nlm.nih.gov/compound/62680634#section=2D-Structure	12/04/2018
62687364	https://pubchem.ncbi.nlm.nih.gov/compound/62687364#section=2D-Structure	12/04/2018
62688618	https://pubchem.ncbi.nlm.nih.gov/compound/62688618#section=2D-Structure	12/04/2018
62699966	https://pubchem.ncbi.nlm.nih.gov/compound/62699966#section=2D-Structure	12/04/2018
62706759	https://pubchem.ncbi.nlm.nih.gov/compound/62706759#section=2D-Structure	12/04/2018
62832366	https://pubchem.ncbi.nlm.nih.gov/compound/62832366#section=2D-Structure	12/04/2018
62871110	https://pubchem.ncbi.nlm.nih.gov/compound/62871110#section=2D-Structure	12/04/2018
62934995	https://pubchem.ncbi.nlm.nih.gov/compound/62934995#section=2D-Structure	12/04/2018
62961130	https://pubchem.ncbi.nlm.nih.gov/compound/62961130#section=2D-Structure	12/04/2018
63020602	https://pubchem.ncbi.nlm.nih.gov/compound/63020602#section=2D-Structure	12/04/2018
63103525	https://pubchem.ncbi.nlm.nih.gov/compound/63103525#section=2D-Structure	12/04/2018
63154609	https://pubchem.ncbi.nlm.nih.gov/compound/63154609#section=2D-Structure	12/04/2018
63166050	https://pubchem.ncbi.nlm.nih.gov/compound/63166050#section=2D-Structure	12/04/2018
63216009	https://pubchem.ncbi.nlm.nih.gov/compound/63216009#section=2D-Structure	12/04/2018
63216305	https://pubchem.ncbi.nlm.nih.gov/compound/63216305#section=2D-Structure	12/04/2018
63363393	https://pubchem.ncbi.nlm.nih.gov/compound/63363393#section=2D-Structure	12/04/2018
63386505	https://pubchem.ncbi.nlm.nih.gov/compound/63386505#section=2D-Structure	12/04/2018
63386759	https://pubchem.ncbi.nlm.nih.gov/compound/63386759#section=2D-Structure	12/04/2018
63389272	https://pubchem.ncbi.nlm.nih.gov/compound/63389272#section=2D-Structure	12/04/2018
63427837	https://pubchem.ncbi.nlm.nih.gov/compound/63427837#section=2D-Structure	12/04/2018
63453021	https://pubchem.ncbi.nlm.nih.gov/compound/63453021#section=2D-Structure	12/04/2018
63453112	https://pubchem.ncbi.nlm.nih.gov/compound/63453112#section=2D-Structure	12/04/2018
63453331	https://pubchem.ncbi.nlm.nih.gov/compound/63453331#section=2D-Structure	12/04/2018
63470860	https://pubchem.ncbi.nlm.nih.gov/compound/63470860#section=2D-Structure	12/04/2018
63471032	https://pubchem.ncbi.nlm.nih.gov/compound/63471032#section=2D-Structure	12/04/2018
63472082	https://pubchem.ncbi.nlm.nih.gov/compound/63472082#section=2D-Structure	12/04/2018
63472934	https://pubchem.ncbi.nlm.nih.gov/compound/63472934#section=2D-Structure	12/04/2018
63515070	https://pubchem.ncbi.nlm.nih.gov/compound/63515070#section=2D-Structure	12/04/2018
63526642	https://pubchem.ncbi.nlm.nih.gov/compound/63526642#section=2D-Structure	12/04/2018
63544242	https://pubchem.ncbi.nlm.nih.gov/compound/63544242#section=2D-Structure	12/04/2018
63557977	https://pubchem.ncbi.nlm.nih.gov/compound/63557977#section=2D-Structure	12/04/2018
63574860	https://pubchem.ncbi.nlm.nih.gov/compound/63574860#section=2D-Structure	12/04/2018
63587714	https://pubchem.ncbi.nlm.nih.gov/compound/63587714#section=2D-Structure	12/04/2018
63617664	https://pubchem.ncbi.nlm.nih.gov/compound/63617664#section=2D-Structure	12/04/2018
63627930	https://pubchem.ncbi.nlm.nih.gov/compound/63627930#section=2D-Structure	12/04/2018
63628100	https://pubchem.ncbi.nlm.nih.gov/compound/63628100#section=2D-Structure	12/04/2018
63629446	https://pubchem.ncbi.nlm.nih.gov/compound/63629446#section=2D-Structure	12/04/2018
63629790	https://pubchem.ncbi.nlm.nih.gov/compound/63629790#section=2D-Structure	12/04/2018
63629973	https://pubchem.ncbi.nlm.nih.gov/compound/63629973#section=2D-Structure	12/04/2018
63630470	https://pubchem.ncbi.nlm.nih.gov/compound/63630470#section=2D-Structure	12/04/2018
63630483	https://pubchem.ncbi.nlm.nih.gov/compound/63630483#section=2D-Structure	12/04/2018
63639658	https://pubchem.ncbi.nlm.nih.gov/compound/63639658#section=2D-Structure	12/04/2018
63663811	https://pubchem.ncbi.nlm.nih.gov/compound/63663811#section=2D-Structure	12/04/2018
63664807	https://pubchem.ncbi.nlm.nih.gov/compound/63664807#section=2D-Structure	12/04/2018
63665222	https://pubchem.ncbi.nlm.nih.gov/compound/63665222#section=2D-Structure	12/04/2018
63666087	https://pubchem.ncbi.nlm.nih.gov/compound/63666087#section=2D-Structure	12/04/2018
63675078	https://pubchem.ncbi.nlm.nih.gov/compound/63675078#section=2D-Structure	12/04/2018
63677652	https://pubchem.ncbi.nlm.nih.gov/compound/63677652#section=2D-Structure	12/04/2018
63686328	https://pubchem.ncbi.nlm.nih.gov/compound/63686328#section=2D-Structure	12/04/2018
63693839	https://pubchem.ncbi.nlm.nih.gov/compound/63693839#section=2D-Structure	12/04/2018
63694549	https://pubchem.ncbi.nlm.nih.gov/compound/63694549#section=2D-Structure	12/04/2018
63701295	https://pubchem.ncbi.nlm.nih.gov/compound/63701295#section=2D-Structure	12/04/2018
63775041	https://pubchem.ncbi.nlm.nih.gov/compound/63775041#section=2D-Structure	12/04/2018
63830213	https://pubchem.ncbi.nlm.nih.gov/compound/63830213#section=2D-Structure	12/04/2018
63841938	https://pubchem.ncbi.nlm.nih.gov/compound/63841938#section=2D-Structure	12/04/2018
63891876	https://pubchem.ncbi.nlm.nih.gov/compound/63891876#section=2D-Structure	12/04/2018
63901923	https://pubchem.ncbi.nlm.nih.gov/compound/63901923#section=2D-Structure	12/04/2018
63937456	https://pubchem.ncbi.nlm.nih.gov/compound/63937456#section=2D-Structure	12/04/2018
63953525	https://pubchem.ncbi.nlm.nih.gov/compound/63953525#section=2D-Structure	12/04/2018
63954903	https://pubchem.ncbi.nlm.nih.gov/compound/63954903#section=2D-Structure	12/04/2018
64001411	https://pubchem.ncbi.nlm.nih.gov/compound/64001411#section=2D-Structure	12/04/2018
64009410	https://pubchem.ncbi.nlm.nih.gov/compound/64009410#section=2D-Structure	12/04/2018
64051614	https://pubchem.ncbi.nlm.nih.gov/compound/64051614#section=2D-Structure	12/04/2018
64051810	https://pubchem.ncbi.nlm.nih.gov/compound/64051810#section=2D-Structure	12/04/2018
64083676	https://pubchem.ncbi.nlm.nih.gov/compound/64083676#section=2D-Structure	12/04/2018
64120408	https://pubchem.ncbi.nlm.nih.gov/compound/64120408#section=2D-Structure	12/04/2018
64189541	https://pubchem.ncbi.nlm.nih.gov/compound/64189541#section=2D-Structure	12/04/2018
64199604	https://pubchem.ncbi.nlm.nih.gov/compound/64199604#section=2D-Structure	12/04/2018
64201638	https://pubchem.ncbi.nlm.nih.gov/compound/64201638#section=2D-Structure	12/04/2018
64202769	https://pubchem.ncbi.nlm.nih.gov/compound/64202769#section=2D-Structure	12/04/2018
64203058	https://pubchem.ncbi.nlm.nih.gov/compound/64203058#section=2D-Structure	12/04/2018
64203843	https://pubchem.ncbi.nlm.nih.gov/compound/64203843#section=2D-Structure	12/04/2018
64204364	https://pubchem.ncbi.nlm.nih.gov/compound/64204364#section=2D-Structure	12/04/2018
64207679	https://pubchem.ncbi.nlm.nih.gov/compound/64207679#section=2D-Structure	12/04/2018
64214982	https://pubchem.ncbi.nlm.nih.gov/compound/64214982#section=2D-Structure	12/04/2018
64229674	https://pubchem.ncbi.nlm.nih.gov/compound/64229674#section=2D-Structure	12/04/2018
64231872	https://pubchem.ncbi.nlm.nih.gov/compound/64231872#section=2D-Structure	12/04/2018
64232987	https://pubchem.ncbi.nlm.nih.gov/compound/64232987#section=2D-Structure	12/04/2018
64298760	https://pubchem.ncbi.nlm.nih.gov/compound/64298760#section=2D-Structure	12/04/2018
64315914	https://pubchem.ncbi.nlm.nih.gov/compound/64315914#section=2D-Structure	12/04/2018
64349393	https://pubchem.ncbi.nlm.nih.gov/compound/64349393#section=2D-Structure	12/04/2018
64501111	https://pubchem.ncbi.nlm.nih.gov/compound/64501111#section=2D-Structure	12/04/2018
64508685	https://pubchem.ncbi.nlm.nih.gov/compound/64508685#section=2D-Structure	12/04/2018
64514227	https://pubchem.ncbi.nlm.nih.gov/compound/64514227#section=2D-Structure	12/04/2018
64514240	https://pubchem.ncbi.nlm.nih.gov/compound/64514240#section=2D-Structure	12/04/2018
64514912	https://pubchem.ncbi.nlm.nih.gov/compound/64514912#section=2D-Structure	12/04/2018
64529694	https://pubchem.ncbi.nlm.nih.gov/compound/64529694#section=2D-Structure	12/04/2018
64530520	https://pubchem.ncbi.nlm.nih.gov/compound/64530520#section=2D-Structure	12/04/2018
64531180	https://pubchem.ncbi.nlm.nih.gov/compound/64531180#section=2D-Structure	12/04/2018
64533864	https://pubchem.ncbi.nlm.nih.gov/compound/64533864#section=2D-Structure	12/04/2018
64567591	https://pubchem.ncbi.nlm.nih.gov/compound/64567591#section=2D-Structure	12/04/2018
64569774	https://pubchem.ncbi.nlm.nih.gov/compound/64569774#section=2D-Structure	12/04/2018
64644130	https://pubchem.ncbi.nlm.nih.gov/compound/64644130#section=2D-Structure	12/04/2018
64772752	https://pubchem.ncbi.nlm.nih.gov/compound/64772752#section=2D-Structure	12/04/2018
65000172	https://pubchem.ncbi.nlm.nih.gov/compound/65000172#section=2D-Structure	12/04/2018
65000243	https://pubchem.ncbi.nlm.nih.gov/compound/65000243#section=2D-Structure	12/04/2018
65000535	https://pubchem.ncbi.nlm.nih.gov/compound/65000535#section=2D-Structure	12/04/2018
65030517	https://pubchem.ncbi.nlm.nih.gov/compound/65030517#section=2D-Structure	12/04/2018
65045732	https://pubchem.ncbi.nlm.nih.gov/compound/65045732#section=2D-Structure	12/04/2018
65065019	https://pubchem.ncbi.nlm.nih.gov/compound/65065019#section=2D-Structure	12/04/2018
65081800	https://pubchem.ncbi.nlm.nih.gov/compound/65081800#section=2D-Structure	12/04/2018
65095732	https://pubchem.ncbi.nlm.nih.gov/compound/65095732#section=2D-Structure	12/04/2018
65155078	https://pubchem.ncbi.nlm.nih.gov/compound/65155078#section=2D-Structure	12/04/2018
65156657	https://pubchem.ncbi.nlm.nih.gov/compound/65156657#section=2D-Structure	12/04/2018
65158413	https://pubchem.ncbi.nlm.nih.gov/compound/65158413#section=2D-Structure	12/04/2018
65161450	https://pubchem.ncbi.nlm.nih.gov/compound/65161450#section=2D-Structure	12/04/2018
65162306	https://pubchem.ncbi.nlm.nih.gov/compound/65162306#section=2D-Structure	12/04/2018
65165952	https://pubchem.ncbi.nlm.nih.gov/compound/65165952#section=2D-Structure	12/04/2018
65176660	https://pubchem.ncbi.nlm.nih.gov/compound/65176660#section=2D-Structure	12/04/2018
65213227	https://pubchem.ncbi.nlm.nih.gov/compound/65213227#section=2D-Structure	12/04/2018
65257765	https://pubchem.ncbi.nlm.nih.gov/compound/65257765#section=2D-Structure	12/04/2018
65301037	https://pubchem.ncbi.nlm.nih.gov/compound/65301037#section=2D-Structure	12/04/2018
65359253	https://pubchem.ncbi.nlm.nih.gov/compound/65359253#section=2D-Structure	12/04/2018
65447866	https://pubchem.ncbi.nlm.nih.gov/compound/65447866#section=2D-Structure	12/04/2018
65458265	https://pubchem.ncbi.nlm.nih.gov/compound/65458265#section=2D-Structure	12/04/2018
65466763	https://pubchem.ncbi.nlm.nih.gov/compound/65466763#section=2D-Structure	12/04/2018
65477032	https://pubchem.ncbi.nlm.nih.gov/compound/65477032#section=2D-Structure	12/04/2018
65527130	https://pubchem.ncbi.nlm.nih.gov/compound/65527130#section=2D-Structure	12/04/2018
65585088	https://pubchem.ncbi.nlm.nih.gov/compound/65585088#section=2D-Structure	12/04/2018
65615633	https://pubchem.ncbi.nlm.nih.gov/compound/65615633#section=2D-Structure	12/04/2018
65653420	https://pubchem.ncbi.nlm.nih.gov/compound/65653420#section=2D-Structure	12/04/2018
65681791	https://pubchem.ncbi.nlm.nih.gov/compound/65681791#section=2D-Structure	12/04/2018
65709709	https://pubchem.ncbi.nlm.nih.gov/compound/65709709#section=2D-Structure	12/04/2018
65909026	https://pubchem.ncbi.nlm.nih.gov/compound/65909026#section=2D-Structure	12/04/2018
65954355	https://pubchem.ncbi.nlm.nih.gov/compound/65954355#section=2D-Structure	12/04/2018
65957818	https://pubchem.ncbi.nlm.nih.gov/compound/65957818#section=2D-Structure	12/04/2018
65964601	https://pubchem.ncbi.nlm.nih.gov/compound/65964601#section=2D-Structure	12/04/2018
66024657	https://pubchem.ncbi.nlm.nih.gov/compound/66024657#section=2D-Structure	12/04/2018
66035826	https://pubchem.ncbi.nlm.nih.gov/compound/66035826#section=2D-Structure	12/04/2018
66043251	https://pubchem.ncbi.nlm.nih.gov/compound/66043251#section=2D-Structure	12/04/2018
66050045	https://pubchem.ncbi.nlm.nih.gov/compound/66050045#section=2D-Structure	12/04/2018
66125174	https://pubchem.ncbi.nlm.nih.gov/compound/66125174#section=2D-Structure	12/04/2018
66277568	https://pubchem.ncbi.nlm.nih.gov/compound/66277568#section=2D-Structure	12/04/2018
66279038	https://pubchem.ncbi.nlm.nih.gov/compound/66279038#section=2D-Structure	12/04/2018
66461872	https://pubchem.ncbi.nlm.nih.gov/compound/66461872#section=2D-Structure	12/04/2018
66518185	https://pubchem.ncbi.nlm.nih.gov/compound/66518185#section=2D-Structure	12/04/2018
66518943	https://pubchem.ncbi.nlm.nih.gov/compound/66518943#section=2D-Structure	12/04/2018
66615346	https://pubchem.ncbi.nlm.nih.gov/compound/66615346#section=2D-Structure	12/04/2018
66633584	https://pubchem.ncbi.nlm.nih.gov/compound/66633584#section=2D-Structure	12/04/2018
66670866	https://pubchem.ncbi.nlm.nih.gov/compound/66670866#section=2D-Structure	12/04/2018
66672070	https://pubchem.ncbi.nlm.nih.gov/compound/66672070#section=2D-Structure	12/04/2018
66689701	https://pubchem.ncbi.nlm.nih.gov/compound/66689701#section=2D-Structure	12/04/2018
66718921	https://pubchem.ncbi.nlm.nih.gov/compound/66718921#section=2D-Structure	12/04/2018
66735408	https://pubchem.ncbi.nlm.nih.gov/compound/66735408#section=2D-Structure	12/04/2018
66804106	https://pubchem.ncbi.nlm.nih.gov/compound/66804106#section=2D-Structure	12/04/2018
66835473	https://pubchem.ncbi.nlm.nih.gov/compound/66835473#section=2D-Structure	12/04/2018
66838360	https://pubchem.ncbi.nlm.nih.gov/compound/66838360#section=2D-Structure	12/04/2018
66850354	https://pubchem.ncbi.nlm.nih.gov/compound/66850354#section=2D-Structure	12/04/2018
66858369	https://pubchem.ncbi.nlm.nih.gov/compound/66858369#section=2D-Structure	12/04/2018
66870596	https://pubchem.ncbi.nlm.nih.gov/compound/66870596#section=2D-Structure	12/04/2018
66874094	https://pubchem.ncbi.nlm.nih.gov/compound/66874094#section=2D-Structure	12/04/2018
66893053	https://pubchem.ncbi.nlm.nih.gov/compound/66893053#section=2D-Structure	12/04/2018
66941239	https://pubchem.ncbi.nlm.nih.gov/compound/66941239#section=2D-Structure	12/04/2018
66941481	https://pubchem.ncbi.nlm.nih.gov/compound/66941481#section=2D-Structure	12/04/2018
66941669	https://pubchem.ncbi.nlm.nih.gov/compound/66941669#section=2D-Structure	12/04/2018
66973763	https://pubchem.ncbi.nlm.nih.gov/compound/66973763#section=2D-Structure	12/04/2018
66973829	https://pubchem.ncbi.nlm.nih.gov/compound/66973829#section=2D-Structure	12/04/2018
67030211	https://pubchem.ncbi.nlm.nih.gov/compound/67030211#section=2D-Structure	12/04/2018
67061233	https://pubchem.ncbi.nlm.nih.gov/compound/67061233#section=2D-Structure	12/04/2018
67079567	https://pubchem.ncbi.nlm.nih.gov/compound/67079567#section=2D-Structure	12/04/2018
67144655	https://pubchem.ncbi.nlm.nih.gov/compound/67144655#section=2D-Structure	12/04/2018
67200324	https://pubchem.ncbi.nlm.nih.gov/compound/67200324#section=2D-Structure	12/04/2018
67224010	https://pubchem.ncbi.nlm.nih.gov/compound/67224010#section=2D-Structure	12/04/2018
67240835	https://pubchem.ncbi.nlm.nih.gov/compound/67240835#section=2D-Structure	12/04/2018
67304178	https://pubchem.ncbi.nlm.nih.gov/compound/67304178#section=2D-Structure	12/04/2018
67318378	https://pubchem.ncbi.nlm.nih.gov/compound/67318378#section=2D-Structure	12/04/2018
67326268	https://pubchem.ncbi.nlm.nih.gov/compound/67326268#section=2D-Structure	12/04/2018
67368855	https://pubchem.ncbi.nlm.nih.gov/compound/67368855#section=2D-Structure	12/04/2018
67404105	https://pubchem.ncbi.nlm.nih.gov/compound/67404105#section=2D-Structure	12/04/2018
67422693	https://pubchem.ncbi.nlm.nih.gov/compound/67422693#section=2D-Structure	12/04/2018
67423608	https://pubchem.ncbi.nlm.nih.gov/compound/67423608#section=2D-Structure	12/04/2018
67446819	https://pubchem.ncbi.nlm.nih.gov/compound/67446819#section=2D-Structure	12/04/2018
67527346	https://pubchem.ncbi.nlm.nih.gov/compound/67527346#section=2D-Structure	12/04/2018
67527906	https://pubchem.ncbi.nlm.nih.gov/compound/67527906#section=2D-Structure	12/04/2018
67551201	https://pubchem.ncbi.nlm.nih.gov/compound/67551201#section=2D-Structure	12/04/2018
67578527	https://pubchem.ncbi.nlm.nih.gov/compound/67578527#section=2D-Structure	12/04/2018
67598792	https://pubchem.ncbi.nlm.nih.gov/compound/67598792#section=2D-Structure	12/04/2018
67618697	https://pubchem.ncbi.nlm.nih.gov/compound/67618697#section=2D-Structure	12/04/2018
67626329	https://pubchem.ncbi.nlm.nih.gov/compound/67626329#section=2D-Structure	12/04/2018
67675156	https://pubchem.ncbi.nlm.nih.gov/compound/67675156#section=2D-Structure	12/04/2018
67699237	https://pubchem.ncbi.nlm.nih.gov/compound/67699237#section=2D-Structure	12/04/2018
67706110	https://pubchem.ncbi.nlm.nih.gov/compound/67706110#section=2D-Structure	12/04/2018
67763490	https://pubchem.ncbi.nlm.nih.gov/compound/67763490#section=2D-Structure	12/04/2018
67772091	https://pubchem.ncbi.nlm.nih.gov/compound/67772091#section=2D-Structure	12/04/2018
67798886	https://pubchem.ncbi.nlm.nih.gov/compound/67798886#section=2D-Structure	12/04/2018
67809943	https://pubchem.ncbi.nlm.nih.gov/compound/67809943#section=2D-Structure	12/04/2018
67814431	https://pubchem.ncbi.nlm.nih.gov/compound/67814431#section=2D-Structure	12/04/2018
67837805	https://pubchem.ncbi.nlm.nih.gov/compound/67837805#section=2D-Structure	12/04/2018
67855362	https://pubchem.ncbi.nlm.nih.gov/compound/67855362#section=2D-Structure	12/04/2018
67862785	https://pubchem.ncbi.nlm.nih.gov/compound/67862785#section=2D-Structure	12/04/2018
67864545	https://pubchem.ncbi.nlm.nih.gov/compound/67864545#section=2D-Structure	12/04/2018
67866419	https://pubchem.ncbi.nlm.nih.gov/compound/67866419#section=2D-Structure	12/04/2018
67915666	https://pubchem.ncbi.nlm.nih.gov/compound/67915666#section=2D-Structure	12/04/2018
67915708	https://pubchem.ncbi.nlm.nih.gov/compound/67915708#section=2D-Structure	12/04/2018
67922746	https://pubchem.ncbi.nlm.nih.gov/compound/67922746#section=2D-Structure	12/04/2018
67922936	https://pubchem.ncbi.nlm.nih.gov/compound/67922936#section=2D-Structure	12/04/2018
67948566	https://pubchem.ncbi.nlm.nih.gov/compound/67948566#section=2D-Structure	12/04/2018
68002012	https://pubchem.ncbi.nlm.nih.gov/compound/68002012#section=2D-Structure	12/04/2018
68027333	https://pubchem.ncbi.nlm.nih.gov/compound/68027333#section=2D-Structure	12/04/2018
68041725	https://pubchem.ncbi.nlm.nih.gov/compound/68041725#section=2D-Structure	12/04/2018
68107782	https://pubchem.ncbi.nlm.nih.gov/compound/68107782#section=2D-Structure	12/04/2018
68122149	https://pubchem.ncbi.nlm.nih.gov/compound/68122149#section=2D-Structure	12/04/2018
68134355	https://pubchem.ncbi.nlm.nih.gov/compound/68134355#section=2D-Structure	12/04/2018
68162633	https://pubchem.ncbi.nlm.nih.gov/compound/68162633#section=2D-Structure	12/04/2018
68175192	https://pubchem.ncbi.nlm.nih.gov/compound/68175192#section=2D-Structure	12/04/2018
68263130	https://pubchem.ncbi.nlm.nih.gov/compound/68263130#section=2D-Structure	12/04/2018
68334998	https://pubchem.ncbi.nlm.nih.gov/compound/68334998#section=2D-Structure	12/04/2018
68441043	https://pubchem.ncbi.nlm.nih.gov/compound/68441043#section=2D-Structure	12/04/2018
68488336	https://pubchem.ncbi.nlm.nih.gov/compound/68488336#section=2D-Structure	12/04/2018
68518061	https://pubchem.ncbi.nlm.nih.gov/compound/68518061#section=2D-Structure	12/04/2018
68559182	https://pubchem.ncbi.nlm.nih.gov/compound/68559182#section=2D-Structure	12/04/2018
68559463	https://pubchem.ncbi.nlm.nih.gov/compound/68559463#section=2D-Structure	12/04/2018
68563873	https://pubchem.ncbi.nlm.nih.gov/compound/68563873#section=2D-Structure	12/04/2018
68612299	https://pubchem.ncbi.nlm.nih.gov/compound/68612299#section=2D-Structure	12/04/2018
68624846	https://pubchem.ncbi.nlm.nih.gov/compound/68624846#section=2D-Structure	12/04/2018
68666851	https://pubchem.ncbi.nlm.nih.gov/compound/68666851#section=2D-Structure	12/04/2018
68785645	https://pubchem.ncbi.nlm.nih.gov/compound/68785645#section=2D-Structure	12/04/2018
68789192	https://pubchem.ncbi.nlm.nih.gov/compound/68789192#section=2D-Structure	12/04/2018
68973903	https://pubchem.ncbi.nlm.nih.gov/compound/68973903#section=2D-Structure	12/04/2018
69129070	https://pubchem.ncbi.nlm.nih.gov/compound/69129070#section=2D-Structure	12/04/2018
69212761	https://pubchem.ncbi.nlm.nih.gov/compound/69212761#section=2D-Structure	12/04/2018
69217058	https://pubchem.ncbi.nlm.nih.gov/compound/69217058#section=2D-Structure	12/04/2018
69233401	https://pubchem.ncbi.nlm.nih.gov/compound/69233401#section=2D-Structure	12/04/2018
69234283	https://pubchem.ncbi.nlm.nih.gov/compound/69234283#section=2D-Structure	12/04/2018
69297251	https://pubchem.ncbi.nlm.nih.gov/compound/69297251#section=2D-Structure	12/04/2018
69297357	https://pubchem.ncbi.nlm.nih.gov/compound/69297357#section=2D-Structure	12/04/2018
69306687	https://pubchem.ncbi.nlm.nih.gov/compound/69306687#section=2D-Structure	12/04/2018
69336979	https://pubchem.ncbi.nlm.nih.gov/compound/69336979#section=2D-Structure	12/04/2018
69340534	https://pubchem.ncbi.nlm.nih.gov/compound/69340534#section=2D-Structure	12/04/2018
69370881	https://pubchem.ncbi.nlm.nih.gov/compound/69370881#section=2D-Structure	12/04/2018
69404996	https://pubchem.ncbi.nlm.nih.gov/compound/69404996#section=2D-Structure	12/04/2018
69415396	https://pubchem.ncbi.nlm.nih.gov/compound/69415396#section=2D-Structure	12/04/2018
69422024	https://pubchem.ncbi.nlm.nih.gov/compound/69422024#section=2D-Structure	12/04/2018
69454024	https://pubchem.ncbi.nlm.nih.gov/compound/69454024#section=2D-Structure	12/04/2018
69482970	https://pubchem.ncbi.nlm.nih.gov/compound/69482970#section=2D-Structure	12/04/2018
69524909	https://pubchem.ncbi.nlm.nih.gov/compound/69524909#section=2D-Structure	12/04/2018
69527896	https://pubchem.ncbi.nlm.nih.gov/compound/69527896#section=2D-Structure	12/04/2018
69567355	https://pubchem.ncbi.nlm.nih.gov/compound/69567355#section=2D-Structure	12/04/2018
69649044	https://pubchem.ncbi.nlm.nih.gov/compound/69649044#section=2D-Structure	12/04/2018
69652131	https://pubchem.ncbi.nlm.nih.gov/compound/69652131#section=2D-Structure	12/04/2018
69652162	https://pubchem.ncbi.nlm.nih.gov/compound/69652162#section=2D-Structure	12/04/2018
69652171	https://pubchem.ncbi.nlm.nih.gov/compound/69652171#section=2D-Structure	12/04/2018
69687254	https://pubchem.ncbi.nlm.nih.gov/compound/69687254#section=2D-Structure	12/04/2018
69706318	https://pubchem.ncbi.nlm.nih.gov/compound/69706318#section=2D-Structure	12/04/2018
69751897	https://pubchem.ncbi.nlm.nih.gov/compound/69751897#section=2D-Structure	12/04/2018
69772436	https://pubchem.ncbi.nlm.nih.gov/compound/69772436#section=2D-Structure	12/04/2018
69774530	https://pubchem.ncbi.nlm.nih.gov/compound/69774530#section=2D-Structure	12/04/2018
69782879	https://pubchem.ncbi.nlm.nih.gov/compound/69782879#section=2D-Structure	12/04/2018
69824022	https://pubchem.ncbi.nlm.nih.gov/compound/69824022#section=2D-Structure	12/04/2018
69842858	https://pubchem.ncbi.nlm.nih.gov/compound/69842858#section=2D-Structure	12/04/2018
69858350	https://pubchem.ncbi.nlm.nih.gov/compound/69858350#section=2D-Structure	12/04/2018
69936537	https://pubchem.ncbi.nlm.nih.gov/compound/69936537#section=2D-Structure	12/04/2018
69958767	https://pubchem.ncbi.nlm.nih.gov/compound/69958767#section=2D-Structure	12/04/2018
69999238	https://pubchem.ncbi.nlm.nih.gov/compound/69999238#section=2D-Structure	12/04/2018
70006093	https://pubchem.ncbi.nlm.nih.gov/compound/70006093#section=2D-Structure	12/04/2018
70009609	https://pubchem.ncbi.nlm.nih.gov/compound/70009609#section=2D-Structure	12/04/2018
70043031	https://pubchem.ncbi.nlm.nih.gov/compound/70043031#section=2D-Structure	12/04/2018
70044214	https://pubchem.ncbi.nlm.nih.gov/compound/70044214#section=2D-Structure	12/04/2018
70055395	https://pubchem.ncbi.nlm.nih.gov/compound/70055395#section=2D-Structure	12/04/2018
70065006	https://pubchem.ncbi.nlm.nih.gov/compound/70065006#section=2D-Structure	12/04/2018
70072887	https://pubchem.ncbi.nlm.nih.gov/compound/70072887#section=2D-Structure	12/04/2018
70073256	https://pubchem.ncbi.nlm.nih.gov/compound/70073256#section=2D-Structure	12/04/2018
70117480	https://pubchem.ncbi.nlm.nih.gov/compound/70117480#section=2D-Structure	12/04/2018
70117585	https://pubchem.ncbi.nlm.nih.gov/compound/70117585#section=2D-Structure	12/04/2018
70129710	https://pubchem.ncbi.nlm.nih.gov/compound/70129710#section=2D-Structure	12/04/2018
70140068	https://pubchem.ncbi.nlm.nih.gov/compound/70140068#section=2D-Structure	12/04/2018
70160672	https://pubchem.ncbi.nlm.nih.gov/compound/70160672#section=2D-Structure	12/04/2018
70162664	https://pubchem.ncbi.nlm.nih.gov/compound/70162664#section=2D-Structure	12/04/2018
70202114	https://pubchem.ncbi.nlm.nih.gov/compound/70202114#section=2D-Structure	12/04/2018
70211509	https://pubchem.ncbi.nlm.nih.gov/compound/70211509#section=2D-Structure	12/04/2018
70246736	https://pubchem.ncbi.nlm.nih.gov/compound/70246736#section=2D-Structure	12/04/2018
70252717	https://pubchem.ncbi.nlm.nih.gov/compound/70252717#section=2D-Structure	12/04/2018
70253873	https://pubchem.ncbi.nlm.nih.gov/compound/70253873#section=2D-Structure	12/04/2018
70256389	https://pubchem.ncbi.nlm.nih.gov/compound/70256389#section=2D-Structure	12/04/2018
70279401	https://pubchem.ncbi.nlm.nih.gov/compound/70279401#section=2D-Structure	12/04/2018
70286448	https://pubchem.ncbi.nlm.nih.gov/compound/70286448#section=2D-Structure	12/04/2018
70296991	https://pubchem.ncbi.nlm.nih.gov/compound/70296991#section=2D-Structure	12/04/2018
70306615	https://pubchem.ncbi.nlm.nih.gov/compound/70306615#section=2D-Structure	12/04/2018
70311497	https://pubchem.ncbi.nlm.nih.gov/compound/70311497#section=2D-Structure	12/04/2018
70338354	https://pubchem.ncbi.nlm.nih.gov/compound/70338354#section=2D-Structure	12/04/2018
70372478	https://pubchem.ncbi.nlm.nih.gov/compound/70372478#section=2D-Structure	12/04/2018
[truncated: 1,368 more rows]
